# Supplementary material for: Overexpression of CCK Neuropeptide in brain is linked to ZBTB20 mutations: potential diagnostic relevance in glioblastoma
Source: BMC Med Genomics. 2025 Oct 7;18:150. doi: 10.1186/s12920-025-02218-0 (PMC12505565; doi:10.1186/s12920-025-02218-0)
Supplement: Supplementary file 1 — Supplementary Material 1. [file 12920_2025_2218_MOESM1_ESM.xlsx]

## Sheet: Both Up-down
Gene	Species	Experiment accession	Comparison	log_2 fold change	Adjusted p-value	t-statistic		Ensembl	Gene	log_2 fold change	Adjusted p-value
ENSG00000171551	homo sapiens	E-MTAB-7613	'human cytomegalovirus (Towne strain)' vs 'none'	11	1.15406e-18			ENSG00000171551	ECEL1	11	1.15406e-18
ENSG00000155495	homo sapiens	E-MTAB-7613	'human cytomegalovirus (Towne strain)' vs 'none'	10.9	8.72789e-19			ENSG00000155495	MAGEC1	10.9	8.72789e-19
ENSG00000104413	homo sapiens	E-MTAB-7613	'human cytomegalovirus (Towne strain)' vs 'none'	10.9	8.81138e-19			ENSG00000104413	ESRP1	10.9	8.81138e-19
ENSG00000163421	homo sapiens	E-MTAB-7613	'human cytomegalovirus (Towne strain)' vs 'none'	10.6	2.14765e-17			ENSG00000163421	PROK2	10.6	2.14765e-17
ENSG00000135750	homo sapiens	E-MTAB-7613	'human cytomegalovirus (Towne strain)' vs 'none'	10.5	3.66594e-17			ENSG00000135750	KCNK1	10.5	3.66594e-17
ENSG00000215612	homo sapiens	E-MTAB-7613	'human cytomegalovirus (Towne strain)' vs 'none'	10.4	9.58398e-17			ENSG00000215612	HMX1	10.4	9.58398e-17
ENSG00000145423	homo sapiens	E-MTAB-7591	'SFRP2 overexpression' vs 'wild type' in 'U-2987'	10.3	0			ENSG00000145423	SFRP2	10.3	0
ENSG00000183421	homo sapiens	E-MTAB-7613	'human cytomegalovirus (Towne strain)' vs 'none'	10.2	2.4867e-16			ENSG00000183421	RIPK4	10.2	2.4867e-16
ENSG00000162894	homo sapiens	E-MTAB-7613	'human cytomegalovirus (Towne strain)' vs 'none'	10.2	3.21978e-16			ENSG00000162894	FCMR	10.2	3.21978e-16
ENSG00000050327	homo sapiens	E-MTAB-7613	'human cytomegalovirus (Towne strain)' vs 'none'	10.1	7.67887e-16			ENSG00000050327	ARHGEF5	10.1	7.67887e-16
ENSG00000152137	homo sapiens	E-MTAB-7613	'human cytomegalovirus (Towne strain)' vs 'none'	10	7.30459e-31			ENSG00000152137	HSPB8	10	7.30459e-31
ENSG00000175658	homo sapiens	E-MTAB-7613	'human cytomegalovirus (Towne strain)' vs 'none'	9.9	2.3957e-15			ENSG00000175658	DRD5P2	9.9	2.3957e-15
ENSG00000164128	homo sapiens	E-MTAB-7613	'human cytomegalovirus (Towne strain)' vs 'none'	9.9	2.63001e-15			ENSG00000164128	NPY1R	9.9	2.63001e-15
ENSG00000196352	homo sapiens	E-MTAB-7613	'human cytomegalovirus (Towne strain)' vs 'none'	9.8	1.30906e-108			ENSG00000196352	CD55	9.8	1.30906e-108
ENSG00000141431	homo sapiens	E-MTAB-7613	'human cytomegalovirus (Towne strain)' vs 'none'	9.8	9.74184e-15			ENSG00000141431	ASXL3	9.8	9.74184e-15
ENSG00000123496	homo sapiens	E-MTAB-4771	'astrocyte overexpressing 7 genes' vs 'glioblastoma cell line'	-9.7	9.55265e-08			ENSG00000123496	IL13RA2	-9.7	9.55265e-08
ENSG00000123496	homo sapiens	E-MTAB-4771	'astrocyte overexpressing 4 genes' vs 'glioblastoma cell line'	-9.7	7.23228e-07			ENSG00000123496	IL13RA2	-9.7	7.23228e-07
ENSG00000106278	homo sapiens	E-MTAB-7591	'SOX2 overexpression' vs 'wild type' in 'U-2982'	9.6	2.18207e-125			ENSG00000106278	PTPRZ1	9.6	2.18207e-125
ENSG00000197249	homo sapiens	E-MTAB-7613	'human cytomegalovirus (Towne strain)' vs 'none'	9.6	2.20202e-14			ENSG00000197249	SERPINA1	9.6	2.20202e-14
ENSG00000255310	homo sapiens	E-MTAB-7613	'human cytomegalovirus (Towne strain)' vs 'none'	9.6	2.81825e-14			ENSG00000255310	AF131215.5	9.6	2.81825e-14
ENSG00000170689	homo sapiens	E-MTAB-7613	'human cytomegalovirus (Towne strain)' vs 'none'	9.5	1.09627e-84			ENSG00000170689	HOXB9	9.5	1.09627e-84
ENSG00000153347	homo sapiens	E-MTAB-7591	'SFRP2 overexpression' vs 'wild type' in 'U-2987'	-9.5	1.0112e-78			ENSG00000153347	FAM81B	-9.5	1.0112e-78
ENSG00000136327	homo sapiens	E-MTAB-7613	'human cytomegalovirus (Towne strain)' vs 'none'	9.5	6.31282e-14			ENSG00000136327	NKX2-8	9.5	6.31282e-14
ENSG00000214866	homo sapiens	E-MTAB-7613	'human cytomegalovirus (Towne strain)' vs 'none'	9.5	7.88453e-14			ENSG00000214866	DCDC2C	9.5	7.88453e-14
ENSG00000103460	homo sapiens	E-MTAB-7613	'human cytomegalovirus (Towne strain)' vs 'none'	9.4	1.07239e-13			ENSG00000103460	TOX3	9.4	1.07239e-13
ENSG00000163216	homo sapiens	E-MTAB-7613	'human cytomegalovirus (Towne strain)' vs 'none'	9.4	1.2233e-13			ENSG00000163216	SPRR2D	9.4	1.2233e-13
ENSG00000118785	homo sapiens	E-MTAB-4771	'astrocyte overexpressing 4 genes' vs 'glioblastoma cell line'	-9.4	1.21654e-06			ENSG00000118785	SPP1	-9.4	1.21654e-06
ENSG00000171885	homo sapiens	E-MTAB-7591	'SFRP2 overexpression' vs 'wild type' in 'U-2987'	-9.3	1.86921e-218			ENSG00000171885	AQP4	-9.3	1.86921e-218
ENSG00000186471	homo sapiens	E-MTAB-7591	'SFRP2 overexpression' vs 'wild type' in 'U-2987'	-9.3	3.24773e-57			ENSG00000186471	AKAP14	-9.3	3.24773e-57
ENSG00000130762	homo sapiens	E-MTAB-7613	'human cytomegalovirus (Towne strain)' vs 'none'	9.3	1.19335e-13			ENSG00000130762	ARHGEF16	9.3	1.19335e-13
ENSG00000184731	homo sapiens	E-MTAB-7613	'human cytomegalovirus (Towne strain)' vs 'none'	9.3	1.40037e-13			ENSG00000184731	FAM110C	9.3	1.40037e-13
ENSG00000173705	homo sapiens	E-MTAB-7591	'SOX2 overexpression' vs 'wild type' in 'U-2982'	9.2	6.54607e-90			ENSG00000173705	SUSD5	9.2	6.54607e-90
ENSG00000203706	homo sapiens	E-MTAB-7613	'human cytomegalovirus (Towne strain)' vs 'none'	9.2	5.18246e-13			ENSG00000203706	SERTAD4-AS1	9.2	5.18246e-13
ENSG00000118785	homo sapiens	E-MTAB-4771	'astrocyte overexpressing 7 genes' vs 'glioblastoma cell line'	-9.2	3.98082e-07			ENSG00000118785	SPP1	-9.2	3.98082e-07
ENSG00000148053	homo sapiens	E-MTAB-7591	'SOX2 overexpression' vs 'wild type' in 'U-2982'	9.1	0			ENSG00000148053	NTRK2	9.1	0
ENSG00000111783	homo sapiens	E-MTAB-7591	'SFRP2 overexpression' vs 'wild type' in 'U-2987'	-9.1	1.60674e-157			ENSG00000111783	RFX4	-9.1	1.60674e-157
ENSG00000157856	homo sapiens	E-MTAB-7591	'SFRP2 overexpression' vs 'wild type' in 'U-2987'	-9.1	5.01805e-131			ENSG00000157856	DRC1	-9.1	5.01805e-131
ENSG00000165023	homo sapiens	E-MTAB-7591	'SFRP2 overexpression' vs 'wild type' in 'U-2987'	-9.1	3.84055e-96			ENSG00000165023	DIRAS2	-9.1	3.84055e-96
ENSG00000219438	homo sapiens	E-MTAB-7613	'human cytomegalovirus (Towne strain)' vs 'none'	9.1	6.58063e-13			ENSG00000219438	FAM19A5	9.1	6.58063e-13
ENSG00000101188	homo sapiens	E-MTAB-7613	'human cytomegalovirus (Towne strain)' vs 'none'	9.1	9.26113e-13			ENSG00000101188	NTSR1	9.1	9.26113e-13
ENSG00000077009	homo sapiens	E-MTAB-7613	'human cytomegalovirus (Towne strain)' vs 'none'	9.1	1.09606e-12			ENSG00000077009	NMRK2	9.1	1.09606e-12
ENSG00000253301	homo sapiens	E-MTAB-7613	'human cytomegalovirus (Towne strain)' vs 'none'	9.1	1.29197e-12			ENSG00000253301	LINC01606	9.1	1.29197e-12
ENSG00000120279	homo sapiens	E-MTAB-7613	'human cytomegalovirus (Towne strain)' vs 'none'	9.1	1.53374e-12			ENSG00000120279	MYCT1	9.1	1.53374e-12
ENSG00000164434	homo sapiens	E-MTAB-7591	'SFRP2 overexpression' vs 'wild type' in 'U-2987'	-9	0			ENSG00000164434	FABP7	-9	0
ENSG00000125285	homo sapiens	E-MTAB-7591	'SFRP2 overexpression' vs 'wild type' in 'U-2987'	-9	2.31873e-124			ENSG00000125285	SOX21	-9	2.31873e-124
ENSG00000157404	homo sapiens	E-MTAB-7591	'SFRP2 overexpression' vs 'wild type' in 'U-2987'	9	4.17141e-45			ENSG00000157404	KIT	9	4.17141e-45
ENSG00000214049	homo sapiens	E-MTAB-7591	'SFRP2 overexpression' vs 'wild type' in 'U-2987'	9	1.61582e-44			ENSG00000214049	UCA1	9	1.61582e-44
ENSG00000166145	homo sapiens	E-MTAB-7613	'human cytomegalovirus (Towne strain)' vs 'none'	9	2.01728e-32			ENSG00000166145	SPINT1	9	2.01728e-32
ENSG00000101204	homo sapiens	E-MTAB-7613	'human cytomegalovirus (Towne strain)' vs 'none'	9	3.24131e-32			ENSG00000101204	CHRNA4	9	3.24131e-32
ENSG00000163285	homo sapiens	E-MTAB-7613	'human cytomegalovirus (Towne strain)' vs 'none'	9	2.23929e-12			ENSG00000163285	GABRG1	9	2.23929e-12
ENSG00000101144	homo sapiens	E-MTAB-7591	'SFRP2 overexpression' vs 'wild type' in 'U-2987'	-8.9	6.21055e-182			ENSG00000101144	BMP7	-8.9	6.21055e-182
ENSG00000138722	homo sapiens	E-MTAB-7591	'SFRP2 overexpression' vs 'wild type' in 'U-2987'	-8.9	1.98169e-138			ENSG00000138722	MMRN1	-8.9	1.98169e-138
ENSG00000119125	homo sapiens	E-MTAB-7591	'SOX2 overexpression' vs 'wild type' in 'U-2982'	8.9	1.26477e-50			ENSG00000119125	GDA	8.9	1.26477e-50
ENSG00000255794	homo sapiens	E-MTAB-7591	'SFRP2 overexpression' vs 'wild type' in 'U-2987'	-8.9	1.99004e-35			ENSG00000255794	RMST	-8.9	1.99004e-35
ENSG00000143469	homo sapiens	E-MTAB-7613	'human cytomegalovirus (Towne strain)' vs 'none'	8.9	2.60279e-16			ENSG00000143469	SYT14	8.9	2.60279e-16
ENSG00000169676	homo sapiens	E-MTAB-7613	'human cytomegalovirus (Towne strain)' vs 'none'	8.9	1.44677e-12			ENSG00000169676	DRD5	8.9	1.44677e-12
ENSG00000235782	homo sapiens	E-MTAB-7613	'human cytomegalovirus (Towne strain)' vs 'none'	8.9	6.89472e-12			ENSG00000235782	AL031429.1	8.9	6.89472e-12
ENSG00000162595	homo sapiens	E-MTAB-7591	'SOX2 overexpression' vs 'wild type' in 'U-2982'	8.8	0			ENSG00000162595	DIRAS3	8.8	0
ENSG00000204287	homo sapiens	E-MTAB-7591	'SOX2 overexpression' vs 'wild type' in 'U-2982'	8.8	1.38281e-56			ENSG00000204287	HLA-DRA	8.8	1.38281e-56
ENSG00000185149	homo sapiens	E-MTAB-7591	'SOX2 overexpression' vs 'wild type' in 'U-2982'	8.8	3.10435e-35			ENSG00000185149	NPY2R	8.8	3.10435e-35
ENSG00000226690	homo sapiens	E-MTAB-7591	'SFRP2 overexpression' vs 'wild type' in 'U-2987'	-8.8	1.96426e-34			ENSG00000226690	AC013470.2	-8.8	1.96426e-34
ENSG00000204959	homo sapiens	E-MTAB-7613	'human cytomegalovirus (Towne strain)' vs 'none'	8.8	5.93541e-12			ENSG00000204959	ARHGEF34P	8.8	5.93541e-12
ENSG00000182747	homo sapiens	E-MTAB-7613	'human cytomegalovirus (Towne strain)' vs 'none'	8.8	6.00634e-12			ENSG00000182747	SLC35D3	8.8	6.00634e-12
ENSG00000203900	homo sapiens	E-MTAB-7613	'human cytomegalovirus (Towne strain)' vs 'none'	8.8	6.11074e-12			ENSG00000203900	AL121827.1	8.8	6.11074e-12
ENSG00000135842	homo sapiens	E-MTAB-4771	'astrocyte overexpressing 7 genes' vs 'glioblastoma cell line'	-8.8	1.81746e-07			ENSG00000135842	FAM129A	-8.8	1.81746e-07
ENSG00000118971	homo sapiens	E-MTAB-4771	'astrocyte overexpressing 4 genes' vs 'glioblastoma cell line'	8.8	7.23228e-07			ENSG00000118971	CCND2	8.8	7.23228e-07
ENSG00000129654	homo sapiens	E-MTAB-7591	'SFRP2 overexpression' vs 'wild type' in 'U-2987'	-8.7	0			ENSG00000129654	FOXJ1	-8.7	0
ENSG00000164287	homo sapiens	E-MTAB-7591	'SFRP2 overexpression' vs 'wild type' in 'U-2987'	-8.7	1.35299e-84			ENSG00000164287	CDC20B	-8.7	1.35299e-84
ENSG00000133115	homo sapiens	E-MTAB-7591	'SFRP2 overexpression' vs 'wild type' in 'U-2987'	-8.7	9.9176e-64			ENSG00000133115	STOML3	-8.7	9.9176e-64
ENSG00000163624	homo sapiens	E-MTAB-7613	'human cytomegalovirus (Towne strain)' vs 'none'	8.7	6.17605e-50			ENSG00000163624	CDS1	8.7	6.17605e-50
ENSG00000211892	homo sapiens	E-MTAB-7613	'human cytomegalovirus (Towne strain)' vs 'none'	8.7	9.57191e-12			ENSG00000211892	IGHG4	8.7	9.57191e-12
ENSG00000184303	homo sapiens	E-MTAB-7613	'human cytomegalovirus (Towne strain)' vs 'none'	8.7	1.01946e-11			ENSG00000184303	DRD5P1	8.7	1.01946e-11
ENSG00000261127	homo sapiens	E-MTAB-7613	'human cytomegalovirus (Towne strain)' vs 'none'	8.7	2.27855e-11			ENSG00000261127	AC133548.2	8.7	2.27855e-11
ENSG00000204442	homo sapiens	E-MTAB-7613	'human cytomegalovirus (Towne strain)' vs 'none'	8.7	4.44758e-11			ENSG00000204442	FAM155A	8.7	4.44758e-11
ENSG00000135842	homo sapiens	E-MTAB-4771	'astrocyte overexpressing 4 genes' vs 'glioblastoma cell line'	-8.7	1.03567e-07			ENSG00000135842	FAM129A	-8.7	1.03567e-07
ENSG00000171951	homo sapiens	E-MTAB-4771	'astrocyte overexpressing 4 genes' vs 'glioblastoma cell line'	-8.7	4.57935e-07			ENSG00000171951	SCG2	-8.7	4.57935e-07
ENSG00000122862	homo sapiens	E-MTAB-4771	'astrocyte overexpressing 7 genes' vs 'glioblastoma cell line'	-8.7	1.27926e-06			ENSG00000122862	SRGN	-8.7	1.27926e-06
ENSG00000175899	homo sapiens	E-MTAB-7591	'SFRP2 overexpression' vs 'wild type' in 'U-2987'	-8.6	0			ENSG00000175899	A2M	-8.6	0
ENSG00000046653	homo sapiens	E-MTAB-7591	'SFRP2 overexpression' vs 'wild type' in 'U-2987'	-8.6	0			ENSG00000046653	GPM6B	-8.6	0
ENSG00000169436	homo sapiens	E-MTAB-7591	'SFRP2 overexpression' vs 'wild type' in 'U-2987'	-8.6	1.84201e-281			ENSG00000169436	COL22A1	-8.6	1.84201e-281
ENSG00000172164	homo sapiens	E-MTAB-7591	'SFRP2 overexpression' vs 'wild type' in 'U-2987'	-8.6	3.71578e-101			ENSG00000172164	SNTB1	-8.6	3.71578e-101
ENSG00000140067	homo sapiens	E-MTAB-7591	'SFRP2 overexpression' vs 'wild type' in 'U-2987'	-8.6	1.63828e-66			ENSG00000140067	FAM181A	-8.6	1.63828e-66
ENSG00000080493	homo sapiens	E-MTAB-7591	'SFRP2 overexpression' vs 'wild type' in 'U-2987'	-8.6	4.59689e-47			ENSG00000080493	SLC4A4	-8.6	4.59689e-47
ENSG00000091181	homo sapiens	E-MTAB-7591	'SFRP2 overexpression' vs 'wild type' in 'U-2987'	-8.6	5.55501e-40			ENSG00000091181	IL5RA	-8.6	5.55501e-40
ENSG00000125869	homo sapiens	E-MTAB-7591	'SOX2 overexpression' vs 'wild type' in 'U-2982'	8.6	1.29236e-33			ENSG00000125869	LAMP5	8.6	1.29236e-33
ENSG00000206432	homo sapiens	E-MTAB-7613	'human cytomegalovirus (Towne strain)' vs 'none'	8.6	1.05178e-29			ENSG00000206432	TMEM200C	8.6	1.05178e-29
ENSG00000187094	homo sapiens	E-MTAB-7613	'human cytomegalovirus (Towne strain)' vs 'none'	8.6	2.969e-29			ENSG00000187094	CCK	8.6	2.969e-29
ENSG00000077063	homo sapiens	E-MTAB-7613	'human cytomegalovirus (Towne strain)' vs 'none'	8.6	1.77636e-15			ENSG00000077063	CTTNBP2	8.6	1.77636e-15
ENSG00000225813	homo sapiens	E-MTAB-7613	'human cytomegalovirus (Towne strain)' vs 'none'	8.6	8.82692e-12			ENSG00000225813	AC009299.1	8.6	8.82692e-12
ENSG00000172817	homo sapiens	E-MTAB-7613	'human cytomegalovirus (Towne strain)' vs 'none'	8.6	1.04373e-11			ENSG00000172817	CYP7B1	8.6	1.04373e-11
ENSG00000124102	homo sapiens	E-MTAB-7613	'human cytomegalovirus (Towne strain)' vs 'none'	8.6	2.3535e-11			ENSG00000124102	PI3	8.6	2.3535e-11
ENSG00000136574	homo sapiens	E-MTAB-7613	'human cytomegalovirus (Towne strain)' vs 'none'	8.6	2.58328e-11			ENSG00000136574	GATA4	8.6	2.58328e-11
ENSG00000063515	homo sapiens	E-MTAB-7613	'human cytomegalovirus (Towne strain)' vs 'none'	8.6	3.67353e-11			ENSG00000063515	GSC2	8.6	3.67353e-11
ENSG00000178789	homo sapiens	E-MTAB-7613	'human cytomegalovirus (Towne strain)' vs 'none'	8.6	3.84601e-11			ENSG00000178789	CD300LB	8.6	3.84601e-11
ENSG00000162892	homo sapiens	E-MTAB-7613	'human cytomegalovirus (Towne strain)' vs 'none'	8.6	4.02573e-11			ENSG00000162892	IL24	8.6	4.02573e-11
ENSG00000135625	homo sapiens	E-MTAB-7613	'human cytomegalovirus (Towne strain)' vs 'none'	8.6	4.2331e-11			ENSG00000135625	EGR4	8.6	4.2331e-11
ENSG00000100285	homo sapiens	E-MTAB-4771	'astrocyte overexpressing 7 genes' vs 'glioblastoma cell line'	8.6	6.35319e-07			ENSG00000100285	NEFH	8.6	6.35319e-07
ENSG00000107165	homo sapiens	E-MTAB-7591	'SFRP2 overexpression' vs 'wild type' in 'U-2987'	-8.5	0			ENSG00000107165	TYRP1	-8.5	0
ENSG00000130055	homo sapiens	E-MTAB-7591	'SFRP2 overexpression' vs 'wild type' in 'U-2987'	-8.5	0			ENSG00000130055	GDPD2	-8.5	0
ENSG00000136002	homo sapiens	E-MTAB-7591	'SOX2 overexpression' vs 'wild type' in 'U-2982'	8.5	0			ENSG00000136002	ARHGEF4	8.5	0
ENSG00000131095	homo sapiens	E-MTAB-7591	'SFRP2 overexpression' vs 'wild type' in 'U-2987'	-8.5	0			ENSG00000131095	GFAP	-8.5	0
ENSG00000146250	homo sapiens	E-MTAB-7591	'SFRP2 overexpression' vs 'wild type' in 'U-2987'	-8.5	2.31007e-206			ENSG00000146250	PRSS35	-8.5	2.31007e-206
ENSG00000174607	homo sapiens	E-MTAB-7591	'SOX2 overexpression' vs 'wild type' in 'U-2982'	8.5	6.09821e-153			ENSG00000174607	UGT8	8.5	6.09821e-153
ENSG00000152760	homo sapiens	E-MTAB-7591	'SFRP2 overexpression' vs 'wild type' in 'U-2987'	-8.5	4.44863e-118			ENSG00000152760	TCTEX1D1	-8.5	4.44863e-118
ENSG00000185681	homo sapiens	E-MTAB-7591	'SFRP2 overexpression' vs 'wild type' in 'U-2987'	-8.5	1.85171e-81			ENSG00000185681	MORN5	-8.5	1.85171e-81
ENSG00000119698	homo sapiens	E-MTAB-7613	'human cytomegalovirus (Towne strain)' vs 'none'	8.5	6.49868e-29			ENSG00000119698	PPP4R4	8.5	6.49868e-29
ENSG00000170099	homo sapiens	E-MTAB-7613	'human cytomegalovirus (Towne strain)' vs 'none'	8.5	4.23146e-15			ENSG00000170099	SERPINA6	8.5	4.23146e-15
ENSG00000162367	homo sapiens	E-MTAB-7613	'human cytomegalovirus (Towne strain)' vs 'none'	8.5	7.95193e-15			ENSG00000162367	TAL1	8.5	7.95193e-15
ENSG00000115461	homo sapiens	E-GEOD-40776	'expressing O6-methylguanine methyltransferase' vs 'control'	-8.5	0.000123715			ENSG00000115461	IGFBP5	-8.5	0.000123715
ENSG00000105976	homo sapiens	E-MTAB-7613	'human cytomegalovirus (Towne strain)' vs 'none'	8.4	2.93086e-283			ENSG00000105976	MET	8.4	2.93086e-283
ENSG00000268388	homo sapiens	E-MTAB-7591	'SOX2 overexpression' vs 'wild type' in 'U-2982'	8.4	3.20008e-209			ENSG00000268388	FENDRR	8.4	3.20008e-209
ENSG00000158014	homo sapiens	E-MTAB-7613	'human cytomegalovirus (Towne strain)' vs 'none'	8.4	1.18239e-86			ENSG00000158014	SLC30A2	8.4	1.18239e-86
ENSG00000171811	homo sapiens	E-MTAB-7591	'SFRP2 overexpression' vs 'wild type' in 'U-2987'	-8.4	9.77859e-58			ENSG00000171811	CFAP46	-8.4	9.77859e-58
ENSG00000151834	homo sapiens	E-MTAB-7591	'SOX2 overexpression' vs 'wild type' in 'U-2982'	8.4	6.35648e-43			ENSG00000151834	GABRA2	8.4	6.35648e-43
ENSG00000113430	homo sapiens	E-MTAB-7613	'human cytomegalovirus (Towne strain)' vs 'none'	8.4	1.16018e-34			ENSG00000113430	IRX4	8.4	1.16018e-34
ENSG00000112796	homo sapiens	E-MTAB-7613	'human cytomegalovirus (Towne strain)' vs 'none'	8.4	5.33425e-11			ENSG00000112796	ENPP5	8.4	5.33425e-11
ENSG00000230316	homo sapiens	E-MTAB-7613	'human cytomegalovirus (Towne strain)' vs 'none'	8.4	1.04577e-10			ENSG00000230316	FEZF1-AS1	8.4	1.04577e-10
ENSG00000134602	homo sapiens	E-MTAB-7613	'human cytomegalovirus (Towne strain)' vs 'none'	8.4	1.63999e-10			ENSG00000134602	STK26	8.4	1.63999e-10
ENSG00000102678	homo sapiens	E-MTAB-7613	'human cytomegalovirus (Towne strain)' vs 'none'	8.4	2.02125e-10			ENSG00000102678	FGF9	8.4	2.02125e-10
ENSG00000163359	homo sapiens	E-MTAB-4771	'astrocyte overexpressing 7 genes' vs 'glioblastoma cell line'	-8.4	9.55265e-08			ENSG00000163359	COL6A3	-8.4	9.55265e-08
ENSG00000060718	homo sapiens	E-MTAB-4771	'astrocyte overexpressing 4 genes' vs 'glioblastoma cell line'	8.4	1.8338e-06			ENSG00000060718	COL11A1	8.4	1.8338e-06
ENSG00000124882	homo sapiens	E-MTAB-4771	'astrocyte overexpressing 7 genes' vs 'glioblastoma cell line'	-8.4	2.34983e-06			ENSG00000124882	EREG	-8.4	2.34983e-06
ENSG00000124107	homo sapiens	E-GEOD-40776	'expressing O6-methylguanine methyltransferase' vs 'control'	-8.4	8.5288e-05			ENSG00000124107	SLPI	-8.4	8.5288e-05
ENSG00000148204	homo sapiens	E-MTAB-7591	'SFRP2 overexpression' vs 'wild type' in 'U-2987'	-8.3	3.58428e-235			ENSG00000148204	CRB2	-8.3	3.58428e-235
ENSG00000227640	homo sapiens	E-MTAB-7591	'SFRP2 overexpression' vs 'wild type' in 'U-2987'	-8.3	4.78988e-57			ENSG00000227640	SOX21-AS1	-8.3	4.78988e-57
ENSG00000073756	homo sapiens	E-MTAB-7591	'SFRP2 overexpression' vs 'wild type' in 'U-2987'	8.3	5.5608e-50			ENSG00000073756	PTGS2	8.3	5.5608e-50
ENSG00000198680	homo sapiens	E-MTAB-7613	'human cytomegalovirus (Towne strain)' vs 'none'	8.3	5.29913e-14			ENSG00000198680	TUSC1	8.3	5.29913e-14
ENSG00000125878	homo sapiens	E-MTAB-7613	'human cytomegalovirus (Towne strain)' vs 'none'	8.3	7.0402e-11			ENSG00000125878	TCF15	8.3	7.0402e-11
ENSG00000136695	homo sapiens	E-MTAB-7613	'human cytomegalovirus (Towne strain)' vs 'none'	8.3	1.47375e-10			ENSG00000136695	IL36RN	8.3	1.47375e-10
ENSG00000261189	homo sapiens	E-MTAB-7613	'human cytomegalovirus (Towne strain)' vs 'none'	8.3	1.70932e-10			ENSG00000261189	AL031058.1	8.3	1.70932e-10
ENSG00000235537	homo sapiens	E-MTAB-7613	'human cytomegalovirus (Towne strain)' vs 'none'	8.3	2.08107e-10			ENSG00000235537	AC009411.2	8.3	2.08107e-10
ENSG00000065609	homo sapiens	E-MTAB-7613	'human cytomegalovirus (Towne strain)' vs 'none'	8.3	4.02468e-10			ENSG00000065609	SNAP91	8.3	4.02468e-10
ENSG00000171951	homo sapiens	E-MTAB-4771	'astrocyte overexpressing 7 genes' vs 'glioblastoma cell line'	-8.3	3.36938e-07			ENSG00000171951	SCG2	-8.3	3.36938e-07
ENSG00000106511	homo sapiens	E-MTAB-4771	'astrocyte overexpressing 7 genes' vs 'glioblastoma cell line'	8.3	9.76219e-07			ENSG00000106511	MEOX2	8.3	9.76219e-07
ENSG00000124882	homo sapiens	E-MTAB-4771	'astrocyte overexpressing 4 genes' vs 'glioblastoma cell line'	-8.3	4.73147e-06			ENSG00000124882	EREG	-8.3	4.73147e-06
ENSG00000280969	homo sapiens	E-GEOD-40776	'expressing O6-methylguanine methyltransferase' vs 'control'	-8.3	7.3593e-05			ENSG00000280969	RPS4Y2	-8.3	7.3593e-05
ENSG00000131771	homo sapiens	E-MTAB-7591	'SFRP2 overexpression' vs 'wild type' in 'U-2987'	-8.2	0			ENSG00000131771	PPP1R1B	-8.2	0
ENSG00000100427	homo sapiens	E-MTAB-7591	'SFRP2 overexpression' vs 'wild type' in 'U-2987'	-8.2	0			ENSG00000100427	MLC1	-8.2	0
ENSG00000170624	homo sapiens	E-MTAB-7591	'SFRP2 overexpression' vs 'wild type' in 'U-2987'	-8.2	6.87514e-95			ENSG00000170624	SGCD	-8.2	6.87514e-95
ENSG00000067715	homo sapiens	E-MTAB-7591	'SOX2 overexpression' vs 'wild type' in 'U-2982'	8.2	3.24344e-82			ENSG00000067715	SYT1	8.2	3.24344e-82
ENSG00000176601	homo sapiens	E-MTAB-7591	'SFRP2 overexpression' vs 'wild type' in 'U-2987'	-8.2	8.05477e-56			ENSG00000176601	MAP3K19	-8.2	8.05477e-56
ENSG00000140015	homo sapiens	E-MTAB-7591	'SFRP2 overexpression' vs 'wild type' in 'U-2987'	-8.2	8.32903e-30			ENSG00000140015	KCNH5	-8.2	8.32903e-30
ENSG00000138622	homo sapiens	E-MTAB-7613	'human cytomegalovirus (Towne strain)' vs 'none'	8.2	6.879e-14			ENSG00000138622	HCN4	8.2	6.879e-14
ENSG00000174567	homo sapiens	E-MTAB-7613	'human cytomegalovirus (Towne strain)' vs 'none'	8.2	1.37843e-10			ENSG00000174567	GOLT1A	8.2	1.37843e-10
ENSG00000259029	homo sapiens	E-MTAB-7613	'human cytomegalovirus (Towne strain)' vs 'none'	8.2	3.58754e-10			ENSG00000259029	DUX4L18	8.2	3.58754e-10
ENSG00000269761	homo sapiens	E-MTAB-7613	'human cytomegalovirus (Towne strain)' vs 'none'	8.2	3.89158e-10			ENSG00000269761	AC025278.2	8.2	3.89158e-10
ENSG00000151702	homo sapiens	E-MTAB-7613	'human cytomegalovirus (Towne strain)' vs 'none'	8.2	4.49951e-10			ENSG00000151702	FLI1	8.2	4.49951e-10
ENSG00000146674	homo sapiens	E-MTAB-4771	'astrocyte overexpressing 4 genes' vs 'glioblastoma cell line'	-8.2	7.3378e-06			ENSG00000146674	IGFBP3	-8.2	7.3378e-06
ENSG00000134202	homo sapiens	E-GEOD-40776	'expressing O6-methylguanine methyltransferase' vs 'control'	-8.2	8.72029e-06			ENSG00000134202	GSTM3	-8.2	8.72029e-06
ENSG00000136488	homo sapiens	E-GEOD-56517	'shHOXA9; GBML18; ' vs 'control; GBML18; '	-8.2	2.06672e-05			ENSG00000136488	CSH1	-8.2	2.06672e-05
ENSG00000107159	homo sapiens	E-GEOD-40776	'expressing O6-methylguanine methyltransferase' vs 'control'	8.2	4.68246e-05			ENSG00000107159	CA9	8.2	4.68246e-05
ENSG00000174059	homo sapiens	E-MTAB-7591	'SOX2 overexpression' vs 'wild type' in 'U-2982'	8.1	0			ENSG00000174059	CD34	8.1	0
ENSG00000165092	homo sapiens	E-MTAB-7591	'SOX2 overexpression' vs 'wild type' in 'U-2982'	8.1	0			ENSG00000165092	ALDH1A1	8.1	0
ENSG00000130294	homo sapiens	E-MTAB-7613	'human cytomegalovirus (Towne strain)' vs 'none'	8.1	6.26225e-298			ENSG00000130294	KIF1A	8.1	6.26225e-298
ENSG00000092421	homo sapiens	E-MTAB-7591	'SOX2 overexpression' vs 'wild type' in 'U-2982'	8.1	9.68906e-61			ENSG00000092421	SEMA6A	8.1	9.68906e-61
ENSG00000164458	homo sapiens	E-MTAB-7613	'human cytomegalovirus (Towne strain)' vs 'none'	8.1	1.94335e-13			ENSG00000164458	TBXT	8.1	1.94335e-13
ENSG00000163501	homo sapiens	E-MTAB-7613	'human cytomegalovirus (Towne strain)' vs 'none'	8.1	5.27807e-10			ENSG00000163501	IHH	8.1	5.27807e-10
ENSG00000120149	homo sapiens	E-MTAB-7613	'human cytomegalovirus (Towne strain)' vs 'none'	8.1	9.92214e-10			ENSG00000120149	MSX2	8.1	9.92214e-10
ENSG00000177519	homo sapiens	E-MTAB-7613	'human cytomegalovirus (Towne strain)' vs 'none'	8.1	1.21136e-09			ENSG00000177519	RPRM	8.1	1.21136e-09
ENSG00000134202	homo sapiens	E-MTAB-4771	'astrocyte overexpressing 7 genes' vs 'glioblastoma cell line'	8.1	3.36938e-07			ENSG00000134202	GSTM3	8.1	3.36938e-07
ENSG00000182871	homo sapiens	E-GEOD-40776	'expressing O6-methylguanine methyltransferase' vs 'control'	-8.1	2.37326e-06			ENSG00000182871	COL18A1	-8.1	2.37326e-06
ENSG00000249992	homo sapiens	E-MTAB-4771	'astrocyte overexpressing 7 genes' vs 'glioblastoma cell line'	-8.1	2.83185e-06			ENSG00000249992	TMEM158	-8.1	2.83185e-06
ENSG00000100473	homo sapiens	E-MTAB-4771	'astrocyte overexpressing 7 genes' vs 'glioblastoma cell line'	8.1	3.13196e-06			ENSG00000100473	COCH	8.1	3.13196e-06
ENSG00000169862	homo sapiens	E-MTAB-7591	'SFRP2 overexpression' vs 'wild type' in 'U-2987'	-8	0			ENSG00000169862	CTNND2	-8	0
ENSG00000187678	homo sapiens	E-MTAB-6681	'PD0325901; 1 micromolar; 4 hour' vs 'none' in 'wild type genotype'	-8	0			ENSG00000187678	SPRY4	-8	0
ENSG00000123243	homo sapiens	E-MTAB-7591	'SFRP2 overexpression' vs 'wild type' in 'U-2987'	-8	0			ENSG00000123243	ITIH5	-8	0
ENSG00000047457	homo sapiens	E-MTAB-7591	'SFRP2 overexpression' vs 'wild type' in 'U-2987'	-8	0			ENSG00000047457	CP	-8	0
ENSG00000106078	homo sapiens	E-MTAB-7591	'SFRP2 overexpression' vs 'wild type' in 'U-2987'	-8	2.31544e-213			ENSG00000106078	COBL	-8	2.31544e-213
ENSG00000091972	homo sapiens	E-MTAB-7591	'SOX2 overexpression' vs 'wild type' in 'U-2982'	8	3.36522e-179			ENSG00000091972	CD200	8	3.36522e-179
ENSG00000046604	homo sapiens	E-MTAB-7613	'human cytomegalovirus (Towne strain)' vs 'none'	8	4.12385e-144			ENSG00000046604	DSG2	8	4.12385e-144
ENSG00000108691	homo sapiens	E-MTAB-7613	'human cytomegalovirus (Towne strain)' vs 'none'	8	1.71645e-122			ENSG00000108691	CCL2	8	1.71645e-122
ENSG00000112539	homo sapiens	E-MTAB-7591	'SFRP2 overexpression' vs 'wild type' in 'U-2987'	-8	6.75074e-117			ENSG00000112539	C6orf118	-8	6.75074e-117
ENSG00000117707	homo sapiens	E-MTAB-7591	'SOX2 overexpression' vs 'wild type' in 'U-2982'	8	6.25065e-91			ENSG00000117707	PROX1	8	6.25065e-91
ENSG00000260372	homo sapiens	E-MTAB-7591	'SFRP2 overexpression' vs 'wild type' in 'U-2987'	-8	2.12531e-33			ENSG00000260372	AQP4-AS1	-8	2.12531e-33
ENSG00000076826	homo sapiens	E-MTAB-7613	'human cytomegalovirus (Towne strain)' vs 'none'	8	1.06864e-30			ENSG00000076826	CAMSAP3	8	1.06864e-30
ENSG00000146530	homo sapiens	E-MTAB-7591	'SOX2 overexpression' vs 'wild type' in 'U-2982'	8	1.23556e-28			ENSG00000146530	VWDE	8	1.23556e-28
ENSG00000186973	homo sapiens	E-MTAB-7591	'SFRP2 overexpression' vs 'wild type' in 'U-2987'	-8	2.48827e-28			ENSG00000186973	FAM183A	-8	2.48827e-28
ENSG00000229621	homo sapiens	E-MTAB-7613	'human cytomegalovirus (Towne strain)' vs 'none'	8	8.17327e-25			ENSG00000229621	LINC01822	8	8.17327e-25
ENSG00000131831	homo sapiens	E-MTAB-7613	'human cytomegalovirus (Towne strain)' vs 'none'	8	2.25003e-13			ENSG00000131831	RAI2	8	2.25003e-13
ENSG00000112562	homo sapiens	E-MTAB-7613	'human cytomegalovirus (Towne strain)' vs 'none'	8	1.21539e-09			ENSG00000112562	SMOC2	8	1.21539e-09
ENSG00000164841	homo sapiens	E-MTAB-7613	'human cytomegalovirus (Towne strain)' vs 'none'	8	1.34659e-09			ENSG00000164841	TMEM74	8	1.34659e-09
ENSG00000188511	homo sapiens	E-MTAB-7613	'human cytomegalovirus (Towne strain)' vs 'none'	8	1.63717e-09			ENSG00000188511	C22orf34	8	1.63717e-09
ENSG00000164694	homo sapiens	E-MTAB-7613	'human cytomegalovirus (Towne strain)' vs 'none'	8	1.72728e-09			ENSG00000164694	FNDC1	8	1.72728e-09
ENSG00000115457	homo sapiens	E-GEOD-40776	'expressing O6-methylguanine methyltransferase' vs 'control'	-8	3.19035e-06			ENSG00000115457	IGFBP2	-8	3.19035e-06
ENSG00000144868	homo sapiens	E-MTAB-7591	'SFRP2 overexpression' vs 'wild type' in 'U-2987'	-7.9	0			ENSG00000144868	TMEM108	-7.9	0
ENSG00000120262	homo sapiens	E-MTAB-7591	'SFRP2 overexpression' vs 'wild type' in 'U-2987'	-7.9	1.9722e-94			ENSG00000120262	CCDC170	-7.9	1.9722e-94
ENSG00000152128	homo sapiens	E-MTAB-7591	'SFRP2 overexpression' vs 'wild type' in 'U-2987'	-7.9	4.90514e-51			ENSG00000152128	TMEM163	-7.9	4.90514e-51
ENSG00000161249	homo sapiens	E-MTAB-7613	'human cytomegalovirus (Towne strain)' vs 'none'	7.9	1.01499e-41			ENSG00000161249	DMKN	7.9	1.01499e-41
ENSG00000046774	homo sapiens	E-MTAB-7613	'human cytomegalovirus (Towne strain)' vs 'none'	7.9	2.46295e-09			ENSG00000046774	MAGEC2	7.9	2.46295e-09
ENSG00000111262	homo sapiens	E-MTAB-7613	'human cytomegalovirus (Towne strain)' vs 'none'	7.9	2.67761e-09			ENSG00000111262	KCNA1	7.9	2.67761e-09
ENSG00000153266	homo sapiens	E-MTAB-7613	'human cytomegalovirus (Towne strain)' vs 'none'	7.9	3.57623e-09			ENSG00000153266	FEZF2	7.9	3.57623e-09
ENSG00000130700	homo sapiens	E-MTAB-7613	'human cytomegalovirus (Towne strain)' vs 'none'	7.9	7.66995e-09			ENSG00000130700	GATA5	7.9	7.66995e-09
ENSG00000122862	homo sapiens	E-MTAB-4771	'astrocyte overexpressing 4 genes' vs 'glioblastoma cell line'	-7.9	2.39404e-05			ENSG00000122862	SRGN	-7.9	2.39404e-05
ENSG00000173947	homo sapiens	E-MTAB-7591	'SFRP2 overexpression' vs 'wild type' in 'U-2987'	-7.8	0			ENSG00000173947	PIFO	-7.8	0
ENSG00000117707	homo sapiens	E-MTAB-7591	'SOX2 overexpression' vs 'wild type' in 'U-343 MG'	7.8	0			ENSG00000117707	PROX1	7.8	0
ENSG00000145703	homo sapiens	E-MTAB-7591	'SOX2 overexpression' vs 'wild type' in 'U-2982'	7.8	1.09651e-183			ENSG00000145703	IQGAP2	7.8	1.09651e-183
ENSG00000139970	homo sapiens	E-MTAB-7591	'SFRP2 overexpression' vs 'wild type' in 'U-2987'	-7.8	2.88248e-164			ENSG00000139970	RTN1	-7.8	2.88248e-164
ENSG00000179902	homo sapiens	E-MTAB-7591	'SFRP2 overexpression' vs 'wild type' in 'U-2987'	-7.8	2.12295e-135			ENSG00000179902	C1orf194	-7.8	2.12295e-135
ENSG00000102755	homo sapiens	E-MTAB-7591	'SOX2 overexpression' vs 'wild type' in 'U-2982'	7.8	7.75511e-105			ENSG00000102755	FLT1	7.8	7.75511e-105
ENSG00000135373	homo sapiens	E-MTAB-7591	'SOX2 overexpression' vs 'wild type' in 'U-2982'	7.8	1.93057e-66			ENSG00000135373	EHF	7.8	1.93057e-66
ENSG00000169064	homo sapiens	E-MTAB-7591	'SFRP2 overexpression' vs 'wild type' in 'U-2987'	-7.8	9.35875e-61			ENSG00000169064	ZBBX	-7.8	9.35875e-61
ENSG00000089327	homo sapiens	E-MTAB-7613	'human cytomegalovirus (Towne strain)' vs 'none'	7.8	2.83783e-59			ENSG00000089327	FXYD5	7.8	2.83783e-59
ENSG00000165078	homo sapiens	E-MTAB-7591	'SOX2 overexpression' vs 'wild type' in 'U-2982'	7.8	2.30305e-49			ENSG00000165078	CPA6	7.8	2.30305e-49
ENSG00000101336	homo sapiens	E-MTAB-7591	'SOX2 overexpression' vs 'wild type' in 'U-2982'	-7.8	1.2384e-41			ENSG00000101336	HCK	-7.8	1.2384e-41
ENSG00000258584	homo sapiens	E-MTAB-7591	'SFRP2 overexpression' vs 'wild type' in 'U-2987'	-7.8	2.3786e-37			ENSG00000258584	FAM181A-AS1	-7.8	2.3786e-37
ENSG00000131951	homo sapiens	E-MTAB-7591	'SFRP2 overexpression' vs 'wild type' in 'U-2987'	-7.8	6.05815e-27			ENSG00000131951	LRRC9	-7.8	6.05815e-27
ENSG00000227706	homo sapiens	E-MTAB-7591	'SFRP2 overexpression' vs 'wild type' in 'U-2987'	7.8	6.45231e-27			ENSG00000227706	AL713998.1	7.8	6.45231e-27
ENSG00000259094	homo sapiens	E-MTAB-7591	'SFRP2 overexpression' vs 'wild type' in 'U-2987'	7.8	2.02029e-26			ENSG00000259094	AC013457.1	7.8	2.02029e-26
ENSG00000100433	homo sapiens	E-MTAB-7613	'human cytomegalovirus (Towne strain)' vs 'none'	7.8	4.98146e-09			ENSG00000100433	KCNK10	7.8	4.98146e-09
ENSG00000168267	homo sapiens	E-MTAB-7613	'human cytomegalovirus (Towne strain)' vs 'none'	7.8	8.57392e-09			ENSG00000168267	PTF1A	7.8	8.57392e-09
ENSG00000214207	homo sapiens	E-GEOD-40776	'expressing O6-methylguanine methyltransferase' vs 'control'	-7.8	1.97449e-05			ENSG00000214207	KRT18P10	-7.8	1.97449e-05
ENSG00000137558	homo sapiens	E-MTAB-7591	'SFRP2 overexpression' vs 'wild type' in 'U-2987'	-7.7	0			ENSG00000137558	PI15	-7.7	0
ENSG00000196569	homo sapiens	E-MTAB-7591	'SOX2 overexpression' vs 'wild type' in 'U-2982'	7.7	0			ENSG00000196569	LAMA2	7.7	0
ENSG00000124126	homo sapiens	E-MTAB-7591	'SOX2 overexpression' vs 'wild type' in 'U-2982'	7.7	0			ENSG00000124126	PREX1	7.7	0
ENSG00000139970	homo sapiens	E-MTAB-7591	'SOX2 overexpression' vs 'wild type' in 'U-2982'	7.7	1.21723e-272			ENSG00000139970	RTN1	7.7	1.21723e-272
ENSG00000170075	homo sapiens	E-MTAB-7591	'SFRP2 overexpression' vs 'wild type' in 'U-2987'	-7.7	1.70907e-152			ENSG00000170075	GPR37L1	-7.7	1.70907e-152
ENSG00000181449	homo sapiens	E-MTAB-7591	'SOX2 overexpression' vs 'wild type' in 'U-2982'	7.7	2.53118e-108			ENSG00000181449	SOX2	7.7	2.53118e-108
ENSG00000005471	homo sapiens	E-MTAB-7591	'SOX2 overexpression' vs 'wild type' in 'U-2982'	7.7	3.86859e-102			ENSG00000005471	ABCB4	7.7	3.86859e-102
ENSG00000048740	homo sapiens	E-MTAB-7591	'SFRP2 overexpression' vs 'wild type' in 'U-2987'	-7.7	7.59038e-91			ENSG00000048740	CELF2	-7.7	7.59038e-91
ENSG00000078549	homo sapiens	E-MTAB-7591	'SFRP2 overexpression' vs 'wild type' in 'U-2987'	-7.7	4.43684e-79			ENSG00000078549	ADCYAP1R1	-7.7	4.43684e-79
ENSG00000106565	homo sapiens	E-MTAB-7591	'SFRP2 overexpression' vs 'wild type' in 'U-2987'	7.7	2.48424e-71			ENSG00000106565	TMEM176B	7.7	2.48424e-71
ENSG00000002587	homo sapiens	E-MTAB-7591	'SOX2 overexpression' vs 'wild type' in 'U-2982'	7.7	7.43797e-41			ENSG00000002587	HS3ST1	7.7	7.43797e-41
ENSG00000206199	homo sapiens	E-MTAB-7591	'SFRP2 overexpression' vs 'wild type' in 'U-2987'	-7.7	3.18245e-30			ENSG00000206199	ANKUB1	-7.7	3.18245e-30
ENSG00000169031	homo sapiens	E-MTAB-7591	'SOX2 overexpression' vs 'wild type' in 'U-2982'	7.7	3.29551e-29			ENSG00000169031	COL4A3	7.7	3.29551e-29
ENSG00000168658	homo sapiens	E-MTAB-7591	'SFRP2 overexpression' vs 'wild type' in 'U-2987'	-7.7	5.29298e-26			ENSG00000168658	VWA3B	-7.7	5.29298e-26
ENSG00000134121	homo sapiens	E-MTAB-7591	'SFRP2 overexpression' vs 'wild type' in 'U-2987'	-7.7	2.35533e-25			ENSG00000134121	CHL1	-7.7	2.35533e-25
ENSG00000106852	homo sapiens	E-MTAB-7613	'human cytomegalovirus (Towne strain)' vs 'none'	7.7	7.44995e-18			ENSG00000106852	LHX6	7.7	7.44995e-18
ENSG00000163623	homo sapiens	E-MTAB-7613	'human cytomegalovirus (Towne strain)' vs 'none'	7.7	1.91851e-12			ENSG00000163623	NKX6-1	7.7	1.91851e-12
ENSG00000120093	homo sapiens	E-MTAB-7613	'human cytomegalovirus (Towne strain)' vs 'none'	7.7	3.21889e-12			ENSG00000120093	HOXB3	7.7	3.21889e-12
ENSG00000122733	homo sapiens	E-MTAB-7613	'human cytomegalovirus (Towne strain)' vs 'none'	7.7	4.24861e-12			ENSG00000122733	PHF24	7.7	4.24861e-12
ENSG00000150051	homo sapiens	E-MTAB-7613	'human cytomegalovirus (Towne strain)' vs 'none'	7.7	3.41931e-09			ENSG00000150051	MKX	7.7	3.41931e-09
ENSG00000159251	homo sapiens	E-MTAB-7613	'human cytomegalovirus (Towne strain)' vs 'none'	7.7	8.22995e-09			ENSG00000159251	ACTC1	7.7	8.22995e-09
ENSG00000075891	homo sapiens	E-MTAB-7613	'human cytomegalovirus (Towne strain)' vs 'none'	7.7	9.35564e-09			ENSG00000075891	PAX2	7.7	9.35564e-09
ENSG00000166670	homo sapiens	E-MTAB-7613	'human cytomegalovirus (Towne strain)' vs 'none'	7.7	1.06455e-08			ENSG00000166670	MMP10	7.7	1.06455e-08
ENSG00000170162	homo sapiens	E-MTAB-7613	'human cytomegalovirus (Towne strain)' vs 'none'	7.7	1.08627e-08			ENSG00000170162	VGLL2	7.7	1.08627e-08
ENSG00000038427	homo sapiens	E-MTAB-4771	'astrocyte overexpressing 4 genes' vs 'glioblastoma cell line'	-7.7	7.31684e-06			ENSG00000038427	VCAN	-7.7	7.31684e-06
ENSG00000135318	homo sapiens	E-MTAB-4771	'astrocyte overexpressing 4 genes' vs 'glioblastoma cell line'	-7.7	1.28155e-05			ENSG00000135318	NT5E	-7.7	1.28155e-05
ENSG00000111057	homo sapiens	E-GEOD-40776	'expressing O6-methylguanine methyltransferase' vs 'control'	-7.7	4.01019e-05			ENSG00000111057	KRT18	-7.7	4.01019e-05
ENSG00000135318	homo sapiens	E-MTAB-4771	'astrocyte overexpressing 7 genes' vs 'glioblastoma cell line'	-7.7	0.000270382			ENSG00000135318	NT5E	-7.7	0.000270382
ENSG00000159713	homo sapiens	E-MTAB-7591	'SFRP2 overexpression' vs 'wild type' in 'U-2987'	-7.6	0			ENSG00000159713	TPPP3	-7.6	0
ENSG00000019582	homo sapiens	E-MTAB-7591	'SOX2 overexpression' vs 'wild type' in 'U-2982'	7.6	1.50729e-115			ENSG00000019582	CD74	7.6	1.50729e-115
ENSG00000167858	homo sapiens	E-MTAB-7591	'SFRP2 overexpression' vs 'wild type' in 'U-2987'	-7.6	1.78555e-113			ENSG00000167858	TEKT1	-7.6	1.78555e-113
ENSG00000004848	homo sapiens	E-MTAB-7591	'SFRP2 overexpression' vs 'wild type' in 'U-2987'	-7.6	7.92021e-62			ENSG00000004848	ARX	-7.6	7.92021e-62
ENSG00000186197	homo sapiens	E-MTAB-7613	'human cytomegalovirus (Towne strain)' vs 'none'	7.6	2.82608e-27			ENSG00000186197	EDARADD	7.6	2.82608e-27
ENSG00000181585	homo sapiens	E-MTAB-7591	'SFRP2 overexpression' vs 'wild type' in 'U-2987'	-7.6	1.26013e-25			ENSG00000181585	TMIE	-7.6	1.26013e-25
ENSG00000168671	homo sapiens	E-MTAB-7591	'SOX2 overexpression' vs 'wild type' in 'U-2982'	7.6	3.19429e-25			ENSG00000168671	UGT3A2	7.6	3.19429e-25
ENSG00000159166	homo sapiens	E-MTAB-7613	'human cytomegalovirus (Towne strain)' vs 'none'	7.6	8.10608e-12			ENSG00000159166	LAD1	7.6	8.10608e-12
ENSG00000166342	homo sapiens	E-MTAB-7613	'human cytomegalovirus (Towne strain)' vs 'none'	7.6	4.77994e-09			ENSG00000166342	NETO1	7.6	4.77994e-09
ENSG00000197588	homo sapiens	E-MTAB-7613	'human cytomegalovirus (Towne strain)' vs 'none'	7.6	7.63777e-09			ENSG00000197588	KLKP1	7.6	7.63777e-09
ENSG00000142449	homo sapiens	E-MTAB-7613	'human cytomegalovirus (Towne strain)' vs 'none'	7.6	1.51619e-08			ENSG00000142449	FBN3	7.6	1.51619e-08
ENSG00000241157	homo sapiens	E-MTAB-7613	'human cytomegalovirus (Towne strain)' vs 'none'	7.6	1.60842e-08			ENSG00000241157	AC104763.1	7.6	1.60842e-08
ENSG00000121898	homo sapiens	E-MTAB-7613	'human cytomegalovirus (Towne strain)' vs 'none'	7.6	2.56601e-08			ENSG00000121898	CPXM2	7.6	2.56601e-08
ENSG00000154342	homo sapiens	E-MTAB-7613	'human cytomegalovirus (Towne strain)' vs 'none'	7.6	4.75342e-08			ENSG00000154342	WNT3A	7.6	4.75342e-08
ENSG00000010278	homo sapiens	E-MTAB-4771	'astrocyte overexpressing 4 genes' vs 'glioblastoma cell line'	-7.6	3.12131e-07			ENSG00000010278	CD9	-7.6	3.12131e-07
ENSG00000188042	homo sapiens	E-MTAB-4771	'astrocyte overexpressing 4 genes' vs 'glioblastoma cell line'	-7.6	5.23206e-07			ENSG00000188042	ARL4C	-7.6	5.23206e-07
ENSG00000134202	homo sapiens	E-MTAB-4771	'astrocyte overexpressing 4 genes' vs 'glioblastoma cell line'	7.6	1.80241e-06			ENSG00000134202	GSTM3	7.6	1.80241e-06
ENSG00000047365	homo sapiens	E-MTAB-4771	'astrocyte overexpressing 4 genes' vs 'glioblastoma cell line'	7.6	3.65018e-06			ENSG00000047365	ARAP2	7.6	3.65018e-06
ENSG00000214794	homo sapiens	E-GEOD-40776	'expressing O6-methylguanine methyltransferase' vs 'control'	-7.6	2.3922e-05			ENSG00000214794	KRT18P42	-7.6	2.3922e-05
ENSG00000146674	homo sapiens	E-MTAB-4771	'astrocyte overexpressing 7 genes' vs 'glioblastoma cell line'	-7.6	5.153e-05			ENSG00000146674	IGFBP3	-7.6	5.153e-05
ENSG00000129824	homo sapiens	E-GEOD-40776	'expressing O6-methylguanine methyltransferase' vs 'control'	-7.6	0.000111948			ENSG00000129824	RPS4Y1	-7.6	0.000111948
ENSG00000091129	homo sapiens	E-MTAB-7591	'SOX2 overexpression' vs 'wild type' in 'U-2982'	7.5	0			ENSG00000091129	NRCAM	7.5	0
ENSG00000172159	homo sapiens	E-MTAB-7591	'SFRP2 overexpression' vs 'wild type' in 'U-2987'	-7.5	0			ENSG00000172159	FRMD3	-7.5	0
ENSG00000120278	homo sapiens	E-MTAB-7591	'SOX2 overexpression' vs 'wild type' in 'U-2982'	7.5	5.81439e-265			ENSG00000120278	PLEKHG1	7.5	5.81439e-265
ENSG00000106278	homo sapiens	E-MTAB-7591	'SFRP2 overexpression' vs 'wild type' in 'U-2987'	-7.5	5.7153e-184			ENSG00000106278	PTPRZ1	-7.5	5.7153e-184
ENSG00000158089	homo sapiens	E-MTAB-7591	'SFRP2 overexpression' vs 'wild type' in 'U-2987'	7.5	5.55471e-109			ENSG00000158089	GALNT14	7.5	5.55471e-109
ENSG00000230316	homo sapiens	E-MTAB-7591	'SOX2 overexpression' vs 'wild type' in 'U-2982'	7.5	7.60936e-56			ENSG00000230316	FEZF1-AS1	7.5	7.60936e-56
ENSG00000002933	homo sapiens	E-MTAB-7591	'SFRP2 overexpression' vs 'wild type' in 'U-2987'	7.5	7.09009e-51			ENSG00000002933	TMEM176A	7.5	7.09009e-51
ENSG00000249242	homo sapiens	E-MTAB-7591	'SOX2 overexpression' vs 'wild type' in 'U-2982'	7.5	5.34086e-44			ENSG00000249242	TMEM150C	7.5	5.34086e-44
ENSG00000102383	homo sapiens	E-MTAB-7591	'SFRP2 overexpression' vs 'wild type' in 'U-2987'	-7.5	1.13727e-39			ENSG00000102383	ZDHHC15	-7.5	1.13727e-39
ENSG00000101445	homo sapiens	E-MTAB-7591	'SOX2 overexpression' vs 'wild type' in 'U-2982'	7.5	1.1923e-38			ENSG00000101445	PPP1R16B	7.5	1.1923e-38
ENSG00000133055	homo sapiens	E-MTAB-7591	'SOX2 overexpression' vs 'wild type' in 'U-2982'	-7.5	9.52327e-38			ENSG00000133055	MYBPH	-7.5	9.52327e-38
ENSG00000041515	homo sapiens	E-MTAB-7591	'SOX2 overexpression' vs 'wild type' in 'U-2982'	7.5	5.94879e-33			ENSG00000041515	MYO16	7.5	5.94879e-33
ENSG00000153822	homo sapiens	E-MTAB-7591	'SFRP2 overexpression' vs 'wild type' in 'U-2987'	-7.5	1.33296e-24			ENSG00000153822	KCNJ16	-7.5	1.33296e-24
ENSG00000165349	homo sapiens	E-MTAB-7591	'SOX2 overexpression' vs 'wild type' in 'U-2982'	7.5	2.98658e-24			ENSG00000165349	SLC7A3	7.5	2.98658e-24
ENSG00000100290	homo sapiens	E-MTAB-7613	'human cytomegalovirus (Towne strain)' vs 'none'	7.5	7.20286e-17			ENSG00000100290	BIK	7.5	7.20286e-17
ENSG00000082497	homo sapiens	E-MTAB-7613	'human cytomegalovirus (Towne strain)' vs 'none'	7.5	1.06939e-11			ENSG00000082497	SERTAD4	7.5	1.06939e-11
ENSG00000152315	homo sapiens	E-MTAB-7613	'human cytomegalovirus (Towne strain)' vs 'none'	7.5	1.45956e-11			ENSG00000152315	KCNK13	7.5	1.45956e-11
ENSG00000125850	homo sapiens	E-MTAB-7613	'human cytomegalovirus (Towne strain)' vs 'none'	7.5	6.73518e-11			ENSG00000125850	OVOL2	7.5	6.73518e-11
ENSG00000281160	homo sapiens	E-MTAB-7613	'human cytomegalovirus (Towne strain)' vs 'none'	7.5	3.37537e-08			ENSG00000281160	AC018358.1	7.5	3.37537e-08
ENSG00000152784	homo sapiens	E-MTAB-7613	'human cytomegalovirus (Towne strain)' vs 'none'	7.5	3.87963e-08			ENSG00000152784	PRDM8	7.5	3.87963e-08
ENSG00000170454	homo sapiens	E-MTAB-7613	'human cytomegalovirus (Towne strain)' vs 'none'	7.5	5.93488e-08			ENSG00000170454	KRT75	7.5	5.93488e-08
ENSG00000115457	homo sapiens	E-MTAB-4771	'astrocyte overexpressing 7 genes' vs 'glioblastoma cell line'	7.5	3.36938e-07			ENSG00000115457	IGFBP2	7.5	3.36938e-07
ENSG00000133026	homo sapiens	E-MTAB-4771	'astrocyte overexpressing 7 genes' vs 'glioblastoma cell line'	7.5	9.21197e-07			ENSG00000133026	MYH10	7.5	9.21197e-07
ENSG00000158966	homo sapiens	E-MTAB-7591	'SOX2 overexpression' vs 'wild type' in 'U-2982'	7.4	6.14992e-201			ENSG00000158966	CACHD1	7.4	6.14992e-201
ENSG00000174776	homo sapiens	E-MTAB-7591	'SFRP2 overexpression' vs 'wild type' in 'U-2987'	-7.4	3.91262e-93			ENSG00000174776	WDR49	-7.4	3.91262e-93
ENSG00000076944	homo sapiens	E-MTAB-7613	'human cytomegalovirus (Towne strain)' vs 'none'	7.4	1.25033e-62			ENSG00000076944	STXBP2	7.4	1.25033e-62
ENSG00000126010	homo sapiens	E-MTAB-7591	'SOX2 overexpression' vs 'wild type' in 'U-2982'	7.4	1.86252e-53			ENSG00000126010	GRPR	7.4	1.86252e-53
ENSG00000198626	homo sapiens	E-MTAB-7613	'human cytomegalovirus (Towne strain)' vs 'none'	7.4	1.1125e-45			ENSG00000198626	RYR2	7.4	1.1125e-45
ENSG00000128610	homo sapiens	E-MTAB-7591	'SOX2 overexpression' vs 'wild type' in 'U-2982'	7.4	1.84966e-42			ENSG00000128610	FEZF1	7.4	1.84966e-42
ENSG00000115290	homo sapiens	E-MTAB-7591	'SOX2 overexpression' vs 'wild type' in 'U-2982'	7.4	1.65753e-31			ENSG00000115290	GRB14	7.4	1.65753e-31
ENSG00000196482	homo sapiens	E-MTAB-7591	'SFRP2 overexpression' vs 'wild type' in 'U-2987'	-7.4	7.30172e-24			ENSG00000196482	ESRRG	-7.4	7.30172e-24
ENSG00000171044	homo sapiens	E-MTAB-7613	'human cytomegalovirus (Towne strain)' vs 'none'	7.4	5.79745e-21			ENSG00000171044	XKR6	7.4	5.79745e-21
ENSG00000157445	homo sapiens	E-MTAB-7613	'human cytomegalovirus (Towne strain)' vs 'none'	7.4	6.19109e-08			ENSG00000157445	CACNA2D3	7.4	6.19109e-08
ENSG00000138119	homo sapiens	E-MTAB-4771	'astrocyte overexpressing 7 genes' vs 'glioblastoma cell line'	-7.4	3.92792e-06			ENSG00000138119	MYOF	-7.4	3.92792e-06
ENSG00000101144	homo sapiens	E-GEOD-40776	'expressing O6-methylguanine methyltransferase' vs 'control'	-7.4	2.38526e-05			ENSG00000101144	BMP7	-7.4	2.38526e-05
ENSG00000183876	homo sapiens	E-GEOD-40776	'expressing O6-methylguanine methyltransferase' vs 'control'	7.4	3.7356e-05			ENSG00000183876	ARSI	7.4	3.7356e-05
ENSG00000250504	homo sapiens	E-GEOD-40776	'expressing O6-methylguanine methyltransferase' vs 'control'	-7.4	4.06467e-05			ENSG00000250504	KRT18P51	-7.4	4.06467e-05
ENSG00000213211	homo sapiens	E-GEOD-40776	'expressing O6-methylguanine methyltransferase' vs 'control'	-7.4	4.71334e-05			ENSG00000213211	KRT18P64	-7.4	4.71334e-05
ENSG00000196549	homo sapiens	E-MTAB-7591	'SFRP2 overexpression' vs 'wild type' in 'U-2987'	7.3	0			ENSG00000196549	MME	7.3	0
ENSG00000151023	homo sapiens	E-MTAB-7591	'SFRP2 overexpression' vs 'wild type' in 'U-2987'	-7.3	6.41482e-190			ENSG00000151023	ENKUR	-7.3	6.41482e-190
ENSG00000158528	homo sapiens	E-MTAB-7591	'SOX2 overexpression' vs 'wild type' in 'U-2982'	7.3	5.95049e-89			ENSG00000158528	PPP1R9A	7.3	5.95049e-89
ENSG00000132530	homo sapiens	E-MTAB-7591	'SFRP2 overexpression' vs 'wild type' in 'U-2987'	7.3	1.48693e-84			ENSG00000132530	XAF1	7.3	1.48693e-84
ENSG00000069482	homo sapiens	E-MTAB-7613	'human cytomegalovirus (Towne strain)' vs 'none'	7.3	1.54655e-80			ENSG00000069482	GAL	7.3	1.54655e-80
ENSG00000063015	homo sapiens	E-MTAB-7591	'SFRP2 overexpression' vs 'wild type' in 'U-2987'	-7.3	9.05798e-54			ENSG00000063015	SEZ6	-7.3	9.05798e-54
ENSG00000178163	homo sapiens	E-MTAB-7591	'SOX2 overexpression' vs 'wild type' in 'U-2982'	7.3	2.53036e-41			ENSG00000178163	ZNF518B	7.3	2.53036e-41
ENSG00000124882	homo sapiens	E-MTAB-7591	'SOX2 overexpression' vs 'wild type' in 'U-2982'	7.3	2.43906e-31			ENSG00000124882	EREG	7.3	2.43906e-31
ENSG00000111058	homo sapiens	E-MTAB-7591	'SOX2 overexpression' vs 'wild type' in 'U-2982'	7.3	5.38112e-31			ENSG00000111058	ACSS3	7.3	5.38112e-31
ENSG00000160191	homo sapiens	E-MTAB-7591	'SOX2 overexpression' vs 'wild type' in 'U-2982'	7.3	3.60267e-23			ENSG00000160191	PDE9A	7.3	3.60267e-23
ENSG00000238178	homo sapiens	E-MTAB-7591	'SOX2 overexpression' vs 'wild type' in 'U-2982'	7.3	4.07595e-23			ENSG00000238178	AC078993.1	7.3	4.07595e-23
ENSG00000112379	homo sapiens	E-MTAB-7613	'human cytomegalovirus (Towne strain)' vs 'none'	7.3	2.03868e-19			ENSG00000112379	ARFGEF3	7.3	2.03868e-19
ENSG00000128917	homo sapiens	E-MTAB-7613	'human cytomegalovirus (Towne strain)' vs 'none'	7.3	9.14315e-11			ENSG00000128917	DLL4	7.3	9.14315e-11
ENSG00000258991	homo sapiens	E-MTAB-7613	'human cytomegalovirus (Towne strain)' vs 'none'	7.3	8.80298e-08			ENSG00000258991	DUX4L19	7.3	8.80298e-08
ENSG00000164626	homo sapiens	E-MTAB-7613	'human cytomegalovirus (Towne strain)' vs 'none'	7.3	1.23648e-07			ENSG00000164626	KCNK5	7.3	1.23648e-07
ENSG00000273906	homo sapiens	E-MTAB-7613	'human cytomegalovirus (Towne strain)' vs 'none'	7.3	1.62256e-07			ENSG00000273906	AC011297.1	7.3	1.62256e-07
ENSG00000162344	homo sapiens	E-MTAB-7613	'human cytomegalovirus (Towne strain)' vs 'none'	7.3	1.72919e-07			ENSG00000162344	FGF19	7.3	1.72919e-07
ENSG00000144331	homo sapiens	E-MTAB-7613	'human cytomegalovirus (Towne strain)' vs 'none'	7.3	1.95787e-07			ENSG00000144331	ZNF385B	7.3	1.95787e-07
ENSG00000187821	homo sapiens	E-MTAB-7613	'human cytomegalovirus (Towne strain)' vs 'none'	7.3	2.16978e-07			ENSG00000187821	HELT	7.3	2.16978e-07
ENSG00000272479	homo sapiens	E-MTAB-7613	'human cytomegalovirus (Towne strain)' vs 'none'	-7.3	2.59378e-07			ENSG00000272479	AC010857.1	-7.3	2.59378e-07
ENSG00000133026	homo sapiens	E-MTAB-4771	'astrocyte overexpressing 4 genes' vs 'glioblastoma cell line'	7.3	7.23228e-07			ENSG00000133026	MYH10	7.3	7.23228e-07
ENSG00000115457	homo sapiens	E-MTAB-4771	'astrocyte overexpressing 4 genes' vs 'glioblastoma cell line'	7.3	7.97319e-07			ENSG00000115457	IGFBP2	7.3	7.97319e-07
ENSG00000153132	homo sapiens	E-MTAB-4771	'astrocyte overexpressing 4 genes' vs 'glioblastoma cell line'	-7.3	1.52881e-06			ENSG00000153132	CLGN	-7.3	1.52881e-06
ENSG00000196730	homo sapiens	E-MTAB-4771	'astrocyte overexpressing 4 genes' vs 'glioblastoma cell line'	7.3	1.69387e-06			ENSG00000196730	DAPK1	7.3	1.69387e-06
ENSG00000213100	homo sapiens	E-GEOD-40776	'expressing O6-methylguanine methyltransferase' vs 'control'	-7.3	2.47957e-05			ENSG00000213100	KRT18P68	-7.3	2.47957e-05
ENSG00000166482	homo sapiens	E-MTAB-7591	'SOX2 overexpression' vs 'wild type' in 'U-2982'	-7.2	0			ENSG00000166482	MFAP4	-7.2	0
ENSG00000175832	homo sapiens	E-MTAB-6681	'CRISPR/Cas9 mediated knockout of CIC' vs 'wild type genotype' in 'PD0325901; 1 micromolar; 24 hour'	7.2	0			ENSG00000175832	ETV4	7.2	0
ENSG00000166292	homo sapiens	E-MTAB-7591	'SOX2 overexpression' vs 'wild type' in 'U-2982'	7.2	0			ENSG00000166292	TMEM100	7.2	0
ENSG00000172020	homo sapiens	E-MTAB-7591	'SOX2 overexpression' vs 'wild type' in 'U-2982'	7.2	0			ENSG00000172020	GAP43	7.2	0
ENSG00000160188	homo sapiens	E-MTAB-7591	'SFRP2 overexpression' vs 'wild type' in 'U-2987'	-7.2	4.23525e-217			ENSG00000160188	RSPH1	-7.2	4.23525e-217
ENSG00000007174	homo sapiens	E-MTAB-7591	'SFRP2 overexpression' vs 'wild type' in 'U-2987'	-7.2	6.51208e-186			ENSG00000007174	DNAH9	-7.2	6.51208e-186
ENSG00000182175	homo sapiens	E-MTAB-7591	'SFRP2 overexpression' vs 'wild type' in 'U-2987'	-7.2	4.88522e-179			ENSG00000182175	RGMA	-7.2	4.88522e-179
ENSG00000157330	homo sapiens	E-MTAB-7591	'SFRP2 overexpression' vs 'wild type' in 'U-2987'	-7.2	8.34523e-178			ENSG00000157330	C1orf158	-7.2	8.34523e-178
ENSG00000133640	homo sapiens	E-MTAB-7591	'SFRP2 overexpression' vs 'wild type' in 'U-2987'	-7.2	3.11897e-149			ENSG00000133640	LRRIQ1	-7.2	3.11897e-149
ENSG00000175928	homo sapiens	E-MTAB-7591	'SOX2 overexpression' vs 'wild type' in 'U-2982'	-7.2	2.11486e-131			ENSG00000175928	LRRN1	-7.2	2.11486e-131
ENSG00000280237	homo sapiens	E-MTAB-7591	'SFRP2 overexpression' vs 'wild type' in 'U-2987'	-7.2	2.24408e-114			ENSG00000280237	MIR4697HG	-7.2	2.24408e-114
ENSG00000170891	homo sapiens	E-MTAB-7591	'SOX2 overexpression' vs 'wild type' in 'U-2982'	7.2	4.18816e-102			ENSG00000170891	CYTL1	7.2	4.18816e-102
ENSG00000203952	homo sapiens	E-MTAB-7591	'SFRP2 overexpression' vs 'wild type' in 'U-2987'	-7.2	6.35369e-61			ENSG00000203952	CCDC160	-7.2	6.35369e-61
ENSG00000109265	homo sapiens	E-MTAB-7591	'SOX2 overexpression' vs 'wild type' in 'U-2982'	7.2	8.10136e-46			ENSG00000109265	KIAA1211	7.2	8.10136e-46
ENSG00000105278	homo sapiens	E-MTAB-7613	'human cytomegalovirus (Towne strain)' vs 'none'	7.2	3.86607e-43			ENSG00000105278	ZFR2	7.2	3.86607e-43
ENSG00000171766	homo sapiens	E-MTAB-7591	'SOX2 overexpression' vs 'wild type' in 'U-2982'	7.2	1.86756e-40			ENSG00000171766	GATM	7.2	1.86756e-40
ENSG00000139910	homo sapiens	E-MTAB-7591	'SOX2 overexpression' vs 'wild type' in 'U-2982'	7.2	1.75645e-30			ENSG00000139910	NOVA1	7.2	1.75645e-30
ENSG00000108924	homo sapiens	E-MTAB-7591	'SOX2 overexpression' vs 'wild type' in 'U-2982'	7.2	6.1189e-30			ENSG00000108924	HLF	7.2	6.1189e-30
ENSG00000164647	homo sapiens	E-MTAB-7613	'human cytomegalovirus (Towne strain)' vs 'none'	7.2	1.54932e-29			ENSG00000164647	STEAP1	7.2	1.54932e-29
ENSG00000106123	homo sapiens	E-MTAB-7613	'human cytomegalovirus (Towne strain)' vs 'none'	7.2	5.29275e-20			ENSG00000106123	EPHB6	7.2	5.29275e-20
ENSG00000170955	homo sapiens	E-MTAB-4771	'astrocyte overexpressing 7 genes' vs 'glioblastoma cell line'	-7.2	3.36938e-07			ENSG00000170955	CAVIN3	-7.2	3.36938e-07
ENSG00000235875	homo sapiens	E-MTAB-7613	'human cytomegalovirus (Towne strain)' vs 'none'	7.2	4.07592e-07			ENSG00000235875	ARHGEF7-AS2	7.2	4.07592e-07
ENSG00000110852	homo sapiens	E-MTAB-7613	'human cytomegalovirus (Towne strain)' vs 'none'	7.2	5.15909e-07			ENSG00000110852	CLEC2B	7.2	5.15909e-07
ENSG00000228538	homo sapiens	E-MTAB-7613	'human cytomegalovirus (Towne strain)' vs 'none'	7.2	7.04742e-07			ENSG00000228538	AC009411.1	7.2	7.04742e-07
ENSG00000069482	homo sapiens	E-MTAB-4771	'astrocyte overexpressing 4 genes' vs 'glioblastoma cell line'	7.2	7.97319e-07			ENSG00000069482	GAL	7.2	7.97319e-07
ENSG00000096696	homo sapiens	E-MTAB-7613	'human cytomegalovirus (Towne strain)' vs 'none'	7.2	1.84683e-06			ENSG00000096696	DSP	7.2	1.84683e-06
ENSG00000106511	homo sapiens	E-MTAB-4771	'astrocyte overexpressing 4 genes' vs 'glioblastoma cell line'	7.2	3.55798e-06			ENSG00000106511	MEOX2	7.2	3.55798e-06
ENSG00000142156	homo sapiens	E-MTAB-4771	'astrocyte overexpressing 7 genes' vs 'glioblastoma cell line'	-7.2	6.13084e-06			ENSG00000142156	COL6A1	-7.2	6.13084e-06
ENSG00000140937	homo sapiens	E-MTAB-4771	'astrocyte overexpressing 7 genes' vs 'glioblastoma cell line'	7.2	1.71239e-05			ENSG00000140937	CDH11	7.2	1.71239e-05
ENSG00000183098	homo sapiens	E-GEOD-40776	'expressing O6-methylguanine methyltransferase' vs 'control'	7.2	5.67608e-05			ENSG00000183098	GPC6	7.2	5.67608e-05
ENSG00000060718	homo sapiens	E-MTAB-4771	'astrocyte overexpressing 7 genes' vs 'glioblastoma cell line'	7.2	0.000173569			ENSG00000060718	COL11A1	7.2	0.000173569
ENSG00000137642	homo sapiens	E-MTAB-7591	'SOX2 overexpression' vs 'wild type' in 'U-2982'	7.1	1.40789e-240			ENSG00000137642	SORL1	7.1	1.40789e-240
ENSG00000215217	homo sapiens	E-MTAB-7591	'SFRP2 overexpression' vs 'wild type' in 'U-2987'	-7.1	1.51062e-145			ENSG00000215217	C5orf49	-7.1	1.51062e-145
ENSG00000101134	homo sapiens	E-MTAB-7591	'SFRP2 overexpression' vs 'wild type' in 'U-2987'	-7.1	4.49457e-129			ENSG00000101134	DOK5	-7.1	4.49457e-129
ENSG00000003989	homo sapiens	E-MTAB-7591	'SOX2 overexpression' vs 'wild type' in 'U-2982'	7.1	2.80093e-127			ENSG00000003989	SLC7A2	7.1	2.80093e-127
ENSG00000128422	homo sapiens	E-MTAB-7591	'SFRP2 overexpression' vs 'wild type' in 'U-2987'	7.1	4.12511e-109			ENSG00000128422	KRT17	7.1	4.12511e-109
ENSG00000123700	homo sapiens	E-MTAB-7591	'SFRP2 overexpression' vs 'wild type' in 'U-2987'	-7.1	2.11279e-90			ENSG00000123700	KCNJ2	-7.1	2.11279e-90
ENSG00000159625	homo sapiens	E-MTAB-7591	'SFRP2 overexpression' vs 'wild type' in 'U-2987'	-7.1	3.33908e-90			ENSG00000159625	DRC7	-7.1	3.33908e-90
ENSG00000198785	homo sapiens	E-MTAB-7591	'SFRP2 overexpression' vs 'wild type' in 'U-2987'	-7.1	1.27896e-85			ENSG00000198785	GRIN3A	-7.1	1.27896e-85
ENSG00000145390	homo sapiens	E-MTAB-7613	'human cytomegalovirus (Towne strain)' vs 'none'	7.1	9.46979e-74			ENSG00000145390	USP53	7.1	9.46979e-74
ENSG00000196376	homo sapiens	E-MTAB-7591	'SFRP2 overexpression' vs 'wild type' in 'U-2987'	-7.1	2.46224e-60			ENSG00000196376	SLC35F1	-7.1	2.46224e-60
ENSG00000121316	homo sapiens	E-MTAB-7591	'SOX2 overexpression' vs 'wild type' in 'U-2982'	7.1	1.78801e-54			ENSG00000121316	PLBD1	7.1	1.78801e-54
ENSG00000163263	homo sapiens	E-MTAB-7591	'SFRP2 overexpression' vs 'wild type' in 'U-2987'	-7.1	6.04647e-46			ENSG00000163263	C1orf189	-7.1	6.04647e-46
ENSG00000215218	homo sapiens	E-MTAB-7591	'SFRP2 overexpression' vs 'wild type' in 'U-2987'	7.1	1.17612e-44			ENSG00000215218	UBE2QL1	7.1	1.17612e-44
ENSG00000164484	homo sapiens	E-MTAB-7613	'human cytomegalovirus (Towne strain)' vs 'none'	7.1	1.00691e-39			ENSG00000164484	TMEM200A	7.1	1.00691e-39
ENSG00000163293	homo sapiens	E-MTAB-7613	'human cytomegalovirus (Towne strain)' vs 'none'	7.1	4.95163e-38			ENSG00000163293	NIPAL1	7.1	4.95163e-38
ENSG00000108342	homo sapiens	E-MTAB-7613	'human cytomegalovirus (Towne strain)' vs 'none'	7.1	7.11425e-36			ENSG00000108342	CSF3	7.1	7.11425e-36
ENSG00000163885	homo sapiens	E-MTAB-7591	'SFRP2 overexpression' vs 'wild type' in 'U-2987'	-7.1	8.63375e-34			ENSG00000163885	CFAP100	-7.1	8.63375e-34
ENSG00000126838	homo sapiens	E-MTAB-7591	'SFRP2 overexpression' vs 'wild type' in 'U-2987'	-7.1	4.31536e-33			ENSG00000126838	PZP	-7.1	4.31536e-33
ENSG00000147257	homo sapiens	E-MTAB-7591	'SFRP2 overexpression' vs 'wild type' in 'U-2987'	-7.1	2.36472e-29			ENSG00000147257	GPC3	-7.1	2.36472e-29
ENSG00000099998	homo sapiens	E-MTAB-7591	'SFRP2 overexpression' vs 'wild type' in 'U-2987'	7.1	3.23892e-29			ENSG00000099998	GGT5	7.1	3.23892e-29
ENSG00000250366	homo sapiens	E-MTAB-7591	'SFRP2 overexpression' vs 'wild type' in 'U-2987'	-7.1	7.74335e-29			ENSG00000250366	TUNAR	-7.1	7.74335e-29
ENSG00000162944	homo sapiens	E-MTAB-7591	'SFRP2 overexpression' vs 'wild type' in 'U-2987'	-7.1	1.40438e-24			ENSG00000162944	RFTN2	-7.1	1.40438e-24
ENSG00000150556	homo sapiens	E-MTAB-7613	'human cytomegalovirus (Towne strain)' vs 'none'	7.1	6.67948e-24			ENSG00000150556	LYPD6B	7.1	6.67948e-24
ENSG00000179776	homo sapiens	E-MTAB-7591	'SOX2 overexpression' vs 'wild type' in 'U-2982'	7.1	1.42794e-21			ENSG00000179776	CDH5	7.1	1.42794e-21
ENSG00000188620	homo sapiens	E-MTAB-7613	'human cytomegalovirus (Towne strain)' vs 'none'	7.1	9.58078e-20			ENSG00000188620	HMX3	7.1	9.58078e-20
ENSG00000170745	homo sapiens	E-MTAB-7613	'human cytomegalovirus (Towne strain)' vs 'none'	7.1	7.22397e-14			ENSG00000170745	KCNS3	7.1	7.22397e-14
ENSG00000198010	homo sapiens	E-MTAB-7613	'human cytomegalovirus (Towne strain)' vs 'none'	7.1	4.65809e-10			ENSG00000198010	DLGAP2	7.1	4.65809e-10
ENSG00000165507	homo sapiens	E-GEOD-7835	'deferoxamine; 100 nanomolar echinomycin' vs 'deferoxamine; none'	-7.1	2.10768e-09			ENSG00000165507	DEPP1	-7.1	2.10768e-09
ENSG00000182742	homo sapiens	E-MTAB-7613	'human cytomegalovirus (Towne strain)' vs 'none'	7.1	3.70461e-07			ENSG00000182742	HOXB4	7.1	3.70461e-07
ENSG00000164532	homo sapiens	E-MTAB-7613	'human cytomegalovirus (Towne strain)' vs 'none'	7.1	5.98796e-07			ENSG00000164532	TBX20	7.1	5.98796e-07
ENSG00000103489	homo sapiens	E-MTAB-4771	'astrocyte overexpressing 7 genes' vs 'glioblastoma cell line'	-7.1	6.1822e-07			ENSG00000103489	XYLT1	-7.1	6.1822e-07
ENSG00000101327	homo sapiens	E-MTAB-7613	'human cytomegalovirus (Towne strain)' vs 'none'	7.1	6.65546e-07			ENSG00000101327	PDYN	7.1	6.65546e-07
ENSG00000105894	homo sapiens	E-MTAB-4771	'astrocyte overexpressing 7 genes' vs 'glioblastoma cell line'	-7.1	1.91151e-06			ENSG00000105894	PTN	-7.1	1.91151e-06
ENSG00000123080	homo sapiens	E-MTAB-4771	'astrocyte overexpressing 7 genes' vs 'glioblastoma cell line'	7.1	6.04488e-06			ENSG00000123080	CDKN2C	7.1	6.04488e-06
ENSG00000113504	homo sapiens	E-GEOD-40776	'expressing O6-methylguanine methyltransferase' vs 'control'	-7.1	3.24483e-05			ENSG00000113504	SLC12A7	-7.1	3.24483e-05
ENSG00000137507	homo sapiens	E-MTAB-7591	'SOX2 overexpression' vs 'wild type' in 'U-2982'	-7	0			ENSG00000137507	LRRC32	-7	0
ENSG00000040731	homo sapiens	E-MTAB-7591	'SOX2 overexpression' vs 'wild type' in 'U-2982'	7	2.3194e-290			ENSG00000040731	CDH10	7	2.3194e-290
ENSG00000171533	homo sapiens	E-MTAB-7591	'SFRP2 overexpression' vs 'wild type' in 'U-2987'	-7	2.60155e-269			ENSG00000171533	MAP6	-7	2.60155e-269
ENSG00000169429	homo sapiens	E-MTAB-7591	'SOX2 overexpression' vs 'wild type' in 'U-2982'	7	3.0628e-251			ENSG00000169429	CXCL8	7	3.0628e-251
ENSG00000189350	homo sapiens	E-MTAB-7591	'SFRP2 overexpression' vs 'wild type' in 'U-2987'	-7	6.70279e-137			ENSG00000189350	TOGARAM2	-7	6.70279e-137
ENSG00000139219	homo sapiens	E-MTAB-7613	'human cytomegalovirus (Towne strain)' vs 'none'	7	3.13505e-76			ENSG00000139219	COL2A1	7	3.13505e-76
ENSG00000243323	homo sapiens	E-MTAB-7591	'SFRP2 overexpression' vs 'wild type' in 'U-2987'	-7	1.83726e-72			ENSG00000243323	PTPRVP	-7	1.83726e-72
ENSG00000085563	homo sapiens	E-MTAB-7591	'SOX2 overexpression' vs 'wild type' in 'U-2982'	7	1.71209e-58			ENSG00000085563	ABCB1	7	1.71209e-58
ENSG00000078081	homo sapiens	E-MTAB-7591	'SOX2 overexpression' vs 'wild type' in 'U-2982'	7	1.50722e-52			ENSG00000078081	LAMP3	7	1.50722e-52
ENSG00000169860	homo sapiens	E-MTAB-7591	'SFRP2 overexpression' vs 'wild type' in 'U-2987'	-7	1.80543e-48			ENSG00000169860	P2RY1	-7	1.80543e-48
ENSG00000267128	homo sapiens	E-MTAB-7591	'SFRP2 overexpression' vs 'wild type' in 'U-2987'	-7	7.09815e-39			ENSG00000267128	RNF157-AS1	-7	7.09815e-39
ENSG00000151490	homo sapiens	E-MTAB-7591	'SOX2 overexpression' vs 'wild type' in 'U-2982'	7	1.86289e-28			ENSG00000151490	PTPRO	7	1.86289e-28
ENSG00000170579	homo sapiens	E-MTAB-7591	'SOX2 overexpression' vs 'wild type' in 'U-2982'	7	6.53627e-28			ENSG00000170579	DLGAP1	7	6.53627e-28
ENSG00000046889	homo sapiens	E-MTAB-7591	'SOX2 overexpression' vs 'wild type' in 'U-2982'	7	6.46036e-24			ENSG00000046889	PREX2	7	6.46036e-24
ENSG00000121207	homo sapiens	E-MTAB-7591	'SOX2 overexpression' vs 'wild type' in 'U-2982'	7	1.62496e-21			ENSG00000121207	LRAT	7	1.62496e-21
ENSG00000257826	homo sapiens	E-MTAB-7591	'SFRP2 overexpression' vs 'wild type' in 'U-2987'	-7	1.7072e-21			ENSG00000257826	AL133304.2	-7	1.7072e-21
ENSG00000236453	homo sapiens	E-MTAB-7613	'human cytomegalovirus (Towne strain)' vs 'none'	7	1.93274e-18			ENSG00000236453	AC003092.1	7	1.93274e-18
ENSG00000125378	homo sapiens	E-MTAB-7613	'human cytomegalovirus (Towne strain)' vs 'none'	7	2.57917e-18			ENSG00000125378	BMP4	7	2.57917e-18
ENSG00000135063	homo sapiens	E-MTAB-7613	'human cytomegalovirus (Towne strain)' vs 'none'	7	1.08482e-15			ENSG00000135063	FAM189A2	7	1.08482e-15
ENSG00000111859	homo sapiens	E-GEOD-7835	'deferoxamine; 100 nanomolar echinomycin' vs 'deferoxamine; none'	-7	1.48855e-09			ENSG00000111859	NEDD9	-7	1.48855e-09
ENSG00000124507	homo sapiens	E-GEOD-22866	'glioblastoma' vs 'control'	-7	3.54974e-09			ENSG00000124507	PACSIN1	-7	3.54974e-09
ENSG00000171714	homo sapiens	E-MTAB-7613	'human cytomegalovirus (Towne strain)' vs 'none'	7	1.41332e-07			ENSG00000171714	ANO5	7	1.41332e-07
ENSG00000065833	homo sapiens	E-MTAB-4771	'astrocyte overexpressing 4 genes' vs 'glioblastoma cell line'	7	4.57935e-07			ENSG00000065833	ME1	7	4.57935e-07
ENSG00000257864	homo sapiens	E-MTAB-7613	'human cytomegalovirus (Towne strain)' vs 'none'	7	5.40772e-07			ENSG00000257864	AC025030.1	7	5.40772e-07
ENSG00000010278	homo sapiens	E-MTAB-4771	'astrocyte overexpressing 7 genes' vs 'glioblastoma cell line'	-7	6.11572e-07			ENSG00000010278	CD9	-7	6.11572e-07
ENSG00000103489	homo sapiens	E-MTAB-4771	'astrocyte overexpressing 4 genes' vs 'glioblastoma cell line'	-7	7.97319e-07			ENSG00000103489	XYLT1	-7	7.97319e-07
ENSG00000213214	homo sapiens	E-MTAB-7613	'human cytomegalovirus (Towne strain)' vs 'none'	7	8.69306e-07			ENSG00000213214	ARHGEF35	7	8.69306e-07
ENSG00000135447	homo sapiens	E-MTAB-7613	'human cytomegalovirus (Towne strain)' vs 'none'	7	1.0672e-06			ENSG00000135447	PPP1R1A	7	1.0672e-06
ENSG00000129450	homo sapiens	E-MTAB-7613	'human cytomegalovirus (Towne strain)' vs 'none'	7	1.1817e-06			ENSG00000129450	SIGLEC9	7	1.1817e-06
ENSG00000119714	homo sapiens	E-GEOD-40776	'expressing O6-methylguanine methyltransferase' vs 'control'	7	1.37178e-06			ENSG00000119714	GPR68	7	1.37178e-06
ENSG00000235526	homo sapiens	E-MTAB-7613	'human cytomegalovirus (Towne strain)' vs 'none'	7	1.51523e-06			ENSG00000235526	AL355990.2	7	1.51523e-06
ENSG00000110492	homo sapiens	E-GEOD-40776	'expressing O6-methylguanine methyltransferase' vs 'control'	-7	8.72029e-06			ENSG00000110492	MDK	-7	8.72029e-06
ENSG00000077942	homo sapiens	E-GEOD-40776	'expressing O6-methylguanine methyltransferase' vs 'control'	-7	0.00036782			ENSG00000077942	FBLN1	-7	0.00036782
ENSG00000101938	homo sapiens	E-MTAB-7591	'SFRP2 overexpression' vs 'wild type' in 'U-2987'	-6.9	0			ENSG00000101938	CHRDL1	-6.9	0
ENSG00000102755	homo sapiens	E-MTAB-7591	'SFRP2 overexpression' vs 'wild type' in 'U-2987'	6.9	0			ENSG00000102755	FLT1	6.9	0
ENSG00000165309	homo sapiens	E-MTAB-7591	'SFRP2 overexpression' vs 'wild type' in 'U-2987'	-6.9	0			ENSG00000165309	ARMC3	-6.9	0
ENSG00000176907	homo sapiens	E-MTAB-7591	'SOX2 overexpression' vs 'wild type' in 'U-2982'	6.9	2.76982e-292			ENSG00000176907	TCIM	6.9	2.76982e-292
ENSG00000143603	homo sapiens	E-MTAB-7591	'SFRP2 overexpression' vs 'wild type' in 'U-2987'	-6.9	2.27061e-287			ENSG00000143603	KCNN3	-6.9	2.27061e-287
ENSG00000133048	homo sapiens	E-MTAB-7591	'SOX2 overexpression' vs 'wild type' in 'U-2982'	-6.9	2.15531e-252			ENSG00000133048	CHI3L1	-6.9	2.15531e-252
ENSG00000180638	homo sapiens	E-MTAB-7591	'SFRP2 overexpression' vs 'wild type' in 'U-2987'	-6.9	8.84289e-161			ENSG00000180638	SLC47A2	-6.9	8.84289e-161
ENSG00000122641	homo sapiens	E-MTAB-7591	'SFRP2 overexpression' vs 'wild type' in 'U-2987'	6.9	1.82505e-127			ENSG00000122641	INHBA	6.9	1.82505e-127
ENSG00000166596	homo sapiens	E-MTAB-7591	'SFRP2 overexpression' vs 'wild type' in 'U-2987'	-6.9	2.18505e-123			ENSG00000166596	CFAP52	-6.9	2.18505e-123
ENSG00000111799	homo sapiens	E-MTAB-7613	'human cytomegalovirus (Towne strain)' vs 'none'	6.9	3.59626e-110			ENSG00000111799	COL12A1	6.9	3.59626e-110
ENSG00000010319	homo sapiens	E-MTAB-7591	'SOX2 overexpression' vs 'wild type' in 'U-2982'	6.9	1.09091e-93			ENSG00000010319	SEMA3G	6.9	1.09091e-93
ENSG00000205835	homo sapiens	E-MTAB-7591	'SFRP2 overexpression' vs 'wild type' in 'U-2987'	-6.9	1.3495e-74			ENSG00000205835	GMNC	-6.9	1.3495e-74
ENSG00000155495	homo sapiens	E-MTAB-7591	'SFRP2 overexpression' vs 'wild type' in 'U-2987'	-6.9	2.6582e-69			ENSG00000155495	MAGEC1	-6.9	2.6582e-69
ENSG00000138379	homo sapiens	E-MTAB-7591	'SOX2 overexpression' vs 'wild type' in 'U-2982'	6.9	9.69373e-46			ENSG00000138379	MSTN	6.9	9.69373e-46
ENSG00000074211	homo sapiens	E-MTAB-7613	'human cytomegalovirus (Towne strain)' vs 'none'	6.9	4.70134e-42			ENSG00000074211	PPP2R2C	6.9	4.70134e-42
ENSG00000131737	homo sapiens	E-MTAB-7591	'SFRP2 overexpression' vs 'wild type' in 'U-2987'	6.9	3.61577e-37			ENSG00000131737	KRT34	6.9	3.61577e-37
ENSG00000205221	homo sapiens	E-MTAB-7591	'SOX2 overexpression' vs 'wild type' in 'U-2982'	6.9	1.14268e-36			ENSG00000205221	VIT	6.9	1.14268e-36
ENSG00000131203	homo sapiens	E-MTAB-7591	'SOX2 overexpression' vs 'wild type' in 'U-2982'	6.9	1.76451e-36			ENSG00000131203	IDO1	6.9	1.76451e-36
ENSG00000125384	homo sapiens	E-MTAB-7613	'human cytomegalovirus (Towne strain)' vs 'none'	6.9	4.81677e-34			ENSG00000125384	PTGER2	6.9	4.81677e-34
ENSG00000176746	homo sapiens	E-MTAB-7613	'human cytomegalovirus (Towne strain)' vs 'none'	6.9	2.1348e-30			ENSG00000176746	MAGEB6	6.9	2.1348e-30
ENSG00000230062	homo sapiens	E-MTAB-7591	'SFRP2 overexpression' vs 'wild type' in 'U-2987'	-6.9	8.03647e-21			ENSG00000230062	ANKRD66	-6.9	8.03647e-21
ENSG00000133937	homo sapiens	E-MTAB-7591	'SFRP2 overexpression' vs 'wild type' in 'U-2987'	-6.9	2.85921e-20			ENSG00000133937	GSC	-6.9	2.85921e-20
ENSG00000152128	homo sapiens	E-MTAB-7613	'human cytomegalovirus (Towne strain)' vs 'none'	6.9	4.01074e-14			ENSG00000152128	TMEM163	6.9	4.01074e-14
ENSG00000004799	homo sapiens	E-MTAB-7613	'human cytomegalovirus (Towne strain)' vs 'none'	6.9	3.17035e-09			ENSG00000004799	PDK4	6.9	3.17035e-09
ENSG00000172995	homo sapiens	E-MTAB-7613	'human cytomegalovirus (Towne strain)' vs 'none'	6.9	2.66535e-07			ENSG00000172995	ARPP21	6.9	2.66535e-07
ENSG00000258661	homo sapiens	E-MTAB-7613	'human cytomegalovirus (Towne strain)' vs 'none'	6.9	3.6355e-07			ENSG00000258661	AL079303.1	6.9	3.6355e-07
ENSG00000124479	homo sapiens	E-MTAB-4771	'astrocyte overexpressing 7 genes' vs 'glioblastoma cell line'	-6.9	4.15585e-07			ENSG00000124479	NDP	-6.9	4.15585e-07
ENSG00000226252	homo sapiens	E-MTAB-7613	'human cytomegalovirus (Towne strain)' vs 'none'	6.9	1.50449e-06			ENSG00000226252	AL135960.1	6.9	1.50449e-06
ENSG00000278530	homo sapiens	E-MTAB-7613	'human cytomegalovirus (Towne strain)' vs 'none'	6.9	1.51013e-06			ENSG00000278530	CHMP1B2P	6.9	1.51013e-06
ENSG00000177272	homo sapiens	E-MTAB-7613	'human cytomegalovirus (Towne strain)' vs 'none'	6.9	1.53981e-06			ENSG00000177272	KCNA3	6.9	1.53981e-06
ENSG00000122861	homo sapiens	E-MTAB-4771	'astrocyte overexpressing 4 genes' vs 'glioblastoma cell line'	-6.9	3.23393e-06			ENSG00000122861	PLAU	-6.9	3.23393e-06
ENSG00000115935	homo sapiens	E-MTAB-4771	'astrocyte overexpressing 4 genes' vs 'glioblastoma cell line'	-6.9	6.06796e-06			ENSG00000115935	WIPF1	-6.9	6.06796e-06
ENSG00000133048	homo sapiens	E-MTAB-4771	'astrocyte overexpressing 4 genes' vs 'glioblastoma cell line'	-6.9	6.44724e-06			ENSG00000133048	CHI3L1	-6.9	6.44724e-06
ENSG00000142156	homo sapiens	E-MTAB-4771	'astrocyte overexpressing 4 genes' vs 'glioblastoma cell line'	-6.9	9.15141e-06			ENSG00000142156	COL6A1	-6.9	9.15141e-06
ENSG00000120675	homo sapiens	E-GEOD-22385	'expression of dominant negative transgene of IRE1alpha' vs 'control'	-6.9	2.83017e-05			ENSG00000120675	DNAJC15	-6.9	2.83017e-05
ENSG00000214533	homo sapiens	E-GEOD-40776	'expressing O6-methylguanine methyltransferase' vs 'control'	-6.9	6.60032e-05			ENSG00000214533	KRT18P33	-6.9	6.60032e-05
ENSG00000242808	homo sapiens	E-MTAB-7591	'SFRP2 overexpression' vs 'wild type' in 'U-2987'	-6.8	0			ENSG00000242808	SOX2-OT	-6.8	0
ENSG00000168961	homo sapiens	E-MTAB-7591	'SFRP2 overexpression' vs 'wild type' in 'U-2987'	6.8	0			ENSG00000168961	LGALS9	6.8	0
ENSG00000114115	homo sapiens	E-MTAB-7591	'SFRP2 overexpression' vs 'wild type' in 'U-2987'	-6.8	0			ENSG00000114115	RBP1	-6.8	0
ENSG00000065320	homo sapiens	E-MTAB-7591	'SOX2 overexpression' vs 'wild type' in 'U-2982'	6.8	9.1895e-232			ENSG00000065320	NTN1	6.8	9.1895e-232
ENSG00000145198	homo sapiens	E-MTAB-7591	'SFRP2 overexpression' vs 'wild type' in 'U-2987'	-6.8	5.63564e-228			ENSG00000145198	VWA5B2	-6.8	5.63564e-228
ENSG00000157851	homo sapiens	E-MTAB-7591	'SFRP2 overexpression' vs 'wild type' in 'U-2987'	-6.8	9.23794e-211			ENSG00000157851	DPYSL5	-6.8	9.23794e-211
ENSG00000178965	homo sapiens	E-MTAB-7591	'SFRP2 overexpression' vs 'wild type' in 'U-2987'	-6.8	2.23654e-160			ENSG00000178965	ERICH3	-6.8	2.23654e-160
ENSG00000135929	homo sapiens	E-MTAB-7591	'SOX2 overexpression' vs 'wild type' in 'U-2982'	6.8	3.85049e-100			ENSG00000135929	CYP27A1	6.8	3.85049e-100
ENSG00000225968	homo sapiens	E-MTAB-7591	'SOX2 overexpression' vs 'wild type' in 'U-2982'	-6.8	3.8153e-77			ENSG00000225968	ELFN1	-6.8	3.8153e-77
ENSG00000127955	homo sapiens	E-MTAB-7613	'human cytomegalovirus (Towne strain)' vs 'none'	6.8	1.72543e-74			ENSG00000127955	GNAI1	6.8	1.72543e-74
ENSG00000214381	homo sapiens	E-MTAB-7591	'SFRP2 overexpression' vs 'wild type' in 'U-2987'	-6.8	1.42528e-45			ENSG00000214381	LINC00488	-6.8	1.42528e-45
ENSG00000167614	homo sapiens	E-MTAB-7591	'SFRP2 overexpression' vs 'wild type' in 'U-2987'	-6.8	5.98694e-44			ENSG00000167614	TTYH1	-6.8	5.98694e-44
ENSG00000282849	homo sapiens	E-MTAB-7591	'SOX2 overexpression' vs 'wild type' in 'U-2982'	-6.8	1.21086e-42			ENSG00000282849	AL359834.1	-6.8	1.21086e-42
ENSG00000188624	homo sapiens	E-MTAB-7591	'SOX2 overexpression' vs 'wild type' in 'U-2982'	-6.8	4.54077e-38			ENSG00000188624	IGFL3	-6.8	4.54077e-38
ENSG00000152578	homo sapiens	E-MTAB-7591	'SFRP2 overexpression' vs 'wild type' in 'U-2987'	-6.8	6.08403e-36			ENSG00000152578	GRIA4	-6.8	6.08403e-36
ENSG00000036530	homo sapiens	E-MTAB-7591	'SFRP2 overexpression' vs 'wild type' in 'U-2987'	-6.8	8.45604e-27			ENSG00000036530	CYP46A1	-6.8	8.45604e-27
ENSG00000257060	homo sapiens	E-MTAB-7591	'SFRP2 overexpression' vs 'wild type' in 'U-2987'	-6.8	2.16454e-22			ENSG00000257060	AC091078.1	-6.8	2.16454e-22
ENSG00000271579	homo sapiens	E-MTAB-7591	'SOX2 overexpression' vs 'wild type' in 'U-2982'	6.8	1.01544e-21			ENSG00000271579	AC078880.3	6.8	1.01544e-21
ENSG00000139610	homo sapiens	E-MTAB-7591	'SOX2 overexpression' vs 'wild type' in 'U-2982'	6.8	1.98101e-20			ENSG00000139610	CELA1	6.8	1.98101e-20
ENSG00000196126	homo sapiens	E-MTAB-7591	'SOX2 overexpression' vs 'wild type' in 'U-2982'	6.8	1.99726e-20			ENSG00000196126	HLA-DRB1	6.8	1.99726e-20
ENSG00000174611	homo sapiens	E-MTAB-7591	'SOX2 overexpression' vs 'wild type' in 'U-2982'	-6.8	2.53389e-19			ENSG00000174611	KY	-6.8	2.53389e-19
ENSG00000164266	homo sapiens	E-MTAB-7613	'human cytomegalovirus (Towne strain)' vs 'none'	6.8	2.58218e-13			ENSG00000164266	SPINK1	6.8	2.58218e-13
ENSG00000170955	homo sapiens	E-MTAB-4771	'astrocyte overexpressing 4 genes' vs 'glioblastoma cell line'	-6.8	7.97319e-07			ENSG00000170955	CAVIN3	-6.8	7.97319e-07
ENSG00000134121	homo sapiens	E-MTAB-4771	'astrocyte overexpressing 4 genes' vs 'glioblastoma cell line'	6.8	8.76747e-07			ENSG00000134121	CHL1	6.8	8.76747e-07
ENSG00000214513	homo sapiens	E-MTAB-7613	'human cytomegalovirus (Towne strain)' vs 'none'	6.8	1.13222e-06			ENSG00000214513	NOTO	6.8	1.13222e-06
ENSG00000168938	homo sapiens	E-MTAB-4771	'astrocyte overexpressing 4 genes' vs 'glioblastoma cell line'	-6.8	1.52881e-06			ENSG00000168938	PPIC	-6.8	1.52881e-06
ENSG00000089116	homo sapiens	E-MTAB-7613	'human cytomegalovirus (Towne strain)' vs 'none'	6.8	1.9123e-06			ENSG00000089116	LHX5	6.8	1.9123e-06
ENSG00000115935	homo sapiens	E-MTAB-4771	'astrocyte overexpressing 7 genes' vs 'glioblastoma cell line'	-6.8	1.97861e-06			ENSG00000115935	WIPF1	-6.8	1.97861e-06
ENSG00000261241	homo sapiens	E-MTAB-7613	'human cytomegalovirus (Towne strain)' vs 'none'	6.8	2.08217e-06			ENSG00000261241	LINC02128	6.8	2.08217e-06
ENSG00000184305	homo sapiens	E-MTAB-7613	'human cytomegalovirus (Towne strain)' vs 'none'	6.8	2.43608e-06			ENSG00000184305	CCSER1	6.8	2.43608e-06
ENSG00000277632	homo sapiens	E-MTAB-7613	'human cytomegalovirus (Towne strain)' vs 'none'	6.8	2.97901e-06			ENSG00000277632	CCL3	6.8	2.97901e-06
ENSG00000133048	homo sapiens	E-MTAB-4771	'astrocyte overexpressing 7 genes' vs 'glioblastoma cell line'	-6.8	3.20045e-06			ENSG00000133048	CHI3L1	-6.8	3.20045e-06
ENSG00000111341	homo sapiens	E-MTAB-4771	'astrocyte overexpressing 4 genes' vs 'glioblastoma cell line'	-6.8	4.64394e-06			ENSG00000111341	MGP	-6.8	4.64394e-06
ENSG00000249992	homo sapiens	E-MTAB-4771	'astrocyte overexpressing 4 genes' vs 'glioblastoma cell line'	-6.8	1.62346e-05			ENSG00000249992	TMEM158	-6.8	1.62346e-05
ENSG00000135424	homo sapiens	E-GEOD-40776	'expressing O6-methylguanine methyltransferase' vs 'control'	6.8	2.3922e-05			ENSG00000135424	ITGA7	6.8	2.3922e-05
ENSG00000101134	homo sapiens	E-MTAB-4771	'astrocyte overexpressing 4 genes' vs 'glioblastoma cell line'	6.8	7.0002e-05			ENSG00000101134	DOK5	6.8	7.0002e-05
ENSG00000189120	homo sapiens	E-MTAB-7591	'SFRP2 overexpression' vs 'wild type' in 'U-2987'	-6.7	0			ENSG00000189120	SP6	-6.7	0
ENSG00000132688	homo sapiens	E-MTAB-7591	'SOX2 overexpression' vs 'wild type' in 'U-2982'	6.7	0			ENSG00000132688	NES	6.7	0
ENSG00000149256	homo sapiens	E-MTAB-7591	'SOX2 overexpression' vs 'wild type' in 'U-2982'	-6.7	1.13461e-181			ENSG00000149256	TENM4	-6.7	1.13461e-181
ENSG00000115353	homo sapiens	E-MTAB-7591	'SFRP2 overexpression' vs 'wild type' in 'U-2987'	-6.7	4.29199e-132			ENSG00000115353	TACR1	-6.7	4.29199e-132
ENSG00000102287	homo sapiens	E-MTAB-7591	'SFRP2 overexpression' vs 'wild type' in 'U-2987'	6.7	1.09824e-119			ENSG00000102287	GABRE	6.7	1.09824e-119
ENSG00000229847	homo sapiens	E-MTAB-7591	'SOX2 overexpression' vs 'wild type' in 'U-2982'	-6.7	6.15483e-65			ENSG00000229847	EMX2OS	-6.7	6.15483e-65
ENSG00000104537	homo sapiens	E-MTAB-7591	'SFRP2 overexpression' vs 'wild type' in 'U-2987'	-6.7	1.14443e-59			ENSG00000104537	ANXA13	-6.7	1.14443e-59
ENSG00000136918	homo sapiens	E-MTAB-7591	'SFRP2 overexpression' vs 'wild type' in 'U-2987'	-6.7	2.96005e-52			ENSG00000136918	WDR38	-6.7	2.96005e-52
ENSG00000089101	homo sapiens	E-MTAB-7591	'SFRP2 overexpression' vs 'wild type' in 'U-2987'	-6.7	1.52169e-47			ENSG00000089101	CFAP61	-6.7	1.52169e-47
ENSG00000224149	homo sapiens	E-MTAB-7591	'SOX2 overexpression' vs 'wild type' in 'U-2982'	-6.7	1.10412e-45			ENSG00000224149	AC099786.2	-6.7	1.10412e-45
ENSG00000136574	homo sapiens	E-MTAB-7591	'SOX2 overexpression' vs 'wild type' in 'U-2982'	-6.7	3.63274e-34			ENSG00000136574	GATA4	-6.7	3.63274e-34
ENSG00000272398	homo sapiens	E-MTAB-7613	'human cytomegalovirus (Towne strain)' vs 'none'	6.7	2.09742e-32			ENSG00000272398	CD24	6.7	2.09742e-32
ENSG00000129993	homo sapiens	E-MTAB-7613	'human cytomegalovirus (Towne strain)' vs 'none'	6.7	1.66532e-27			ENSG00000129993	CBFA2T3	6.7	1.66532e-27
ENSG00000273079	homo sapiens	E-MTAB-7591	'SOX2 overexpression' vs 'wild type' in 'U-2982'	6.7	1.37446e-25			ENSG00000273079	GRIN2B	6.7	1.37446e-25
ENSG00000188883	homo sapiens	E-MTAB-7613	'human cytomegalovirus (Towne strain)' vs 'none'	6.7	5.13325e-25			ENSG00000188883	KLRG2	6.7	5.13325e-25
ENSG00000121361	homo sapiens	E-MTAB-7591	'SOX2 overexpression' vs 'wild type' in 'U-2982'	6.7	6.72438e-25			ENSG00000121361	KCNJ8	6.7	6.72438e-25
ENSG00000164283	homo sapiens	E-MTAB-7591	'SOX2 overexpression' vs 'wild type' in 'U-2982'	6.7	7.25137e-25			ENSG00000164283	ESM1	6.7	7.25137e-25
ENSG00000274956	homo sapiens	E-MTAB-7591	'SFRP2 overexpression' vs 'wild type' in 'U-2987'	-6.7	7.21187e-20			ENSG00000274956	AC120042.3	-6.7	7.21187e-20
ENSG00000166589	homo sapiens	E-MTAB-7591	'SFRP2 overexpression' vs 'wild type' in 'U-2987'	-6.7	1.06004e-19			ENSG00000166589	CDH16	-6.7	1.06004e-19
ENSG00000118946	homo sapiens	E-MTAB-7591	'SOX2 overexpression' vs 'wild type' in 'U-2982'	6.7	1.71429e-19			ENSG00000118946	PCDH17	6.7	1.71429e-19
ENSG00000188511	homo sapiens	E-MTAB-7591	'SOX2 overexpression' vs 'wild type' in 'U-2982'	-6.7	1.17748e-18			ENSG00000188511	C22orf34	-6.7	1.17748e-18
ENSG00000256982	homo sapiens	E-MTAB-7613	'human cytomegalovirus (Towne strain)' vs 'none'	6.7	4.5516e-09			ENSG00000256982	AC135782.1	6.7	4.5516e-09
ENSG00000100060	homo sapiens	E-MTAB-7613	'human cytomegalovirus (Towne strain)' vs 'none'	6.7	3.1833e-06			ENSG00000100060	MFNG	6.7	3.1833e-06
ENSG00000122861	homo sapiens	E-MTAB-4771	'astrocyte overexpressing 7 genes' vs 'glioblastoma cell line'	-6.7	3.37094e-06			ENSG00000122861	PLAU	-6.7	3.37094e-06
ENSG00000266265	homo sapiens	E-MTAB-7613	'human cytomegalovirus (Towne strain)' vs 'none'	6.7	3.43766e-06			ENSG00000266265	KLF14	6.7	3.43766e-06
ENSG00000259430	homo sapiens	E-MTAB-7613	'human cytomegalovirus (Towne strain)' vs 'none'	6.7	3.52837e-06			ENSG00000259430	CERS3-AS1	6.7	3.52837e-06
ENSG00000277268	homo sapiens	E-MTAB-7613	'human cytomegalovirus (Towne strain)' vs 'none'	6.7	3.54492e-06			ENSG00000277268	LHX1-DT	6.7	3.54492e-06
ENSG00000185272	homo sapiens	E-MTAB-7613	'human cytomegalovirus (Towne strain)' vs 'none'	6.7	3.6982e-06			ENSG00000185272	RBM11	6.7	3.6982e-06
ENSG00000168843	homo sapiens	E-MTAB-7613	'human cytomegalovirus (Towne strain)' vs 'none'	6.7	3.80931e-06			ENSG00000168843	FSTL5	6.7	3.80931e-06
ENSG00000137265	homo sapiens	E-MTAB-7613	'human cytomegalovirus (Towne strain)' vs 'none'	6.7	3.92352e-06			ENSG00000137265	IRF4	6.7	3.92352e-06
ENSG00000182674	homo sapiens	E-MTAB-7613	'human cytomegalovirus (Towne strain)' vs 'none'	6.7	4.29069e-06			ENSG00000182674	KCNB2	6.7	4.29069e-06
ENSG00000116016	homo sapiens	E-MTAB-4771	'astrocyte overexpressing 4 genes' vs 'glioblastoma cell line'	-6.7	4.32683e-06			ENSG00000116016	EPAS1	-6.7	4.32683e-06
ENSG00000124490	homo sapiens	E-MTAB-7613	'human cytomegalovirus (Towne strain)' vs 'none'	6.7	5.43681e-06			ENSG00000124490	CRISP2	6.7	5.43681e-06
ENSG00000279314	homo sapiens	E-MTAB-7613	'human cytomegalovirus (Towne strain)' vs 'none'	6.7	5.9333e-06			ENSG00000279314	AC002525.1	6.7	5.9333e-06
ENSG00000111885	homo sapiens	E-MTAB-4771	'astrocyte overexpressing 7 genes' vs 'glioblastoma cell line'	-6.7	6.00819e-06			ENSG00000111885	MAN1A1	-6.7	6.00819e-06
ENSG00000259881	homo sapiens	E-MTAB-7613	'human cytomegalovirus (Towne strain)' vs 'none'	6.7	6.2532e-06			ENSG00000259881	AC092384.2	6.7	6.2532e-06
ENSG00000184937	homo sapiens	E-MTAB-7613	'human cytomegalovirus (Towne strain)' vs 'none'	6.7	6.28784e-06			ENSG00000184937	WT1	6.7	6.28784e-06
ENSG00000146469	homo sapiens	E-MTAB-7613	'human cytomegalovirus (Towne strain)' vs 'none'	6.7	7.83799e-06			ENSG00000146469	VIP	6.7	7.83799e-06
ENSG00000158731	homo sapiens	E-MTAB-7613	'human cytomegalovirus (Towne strain)' vs 'none'	6.7	9.95899e-06			ENSG00000158731	OR10J6P	6.7	9.95899e-06
ENSG00000166736	homo sapiens	E-MTAB-7613	'human cytomegalovirus (Towne strain)' vs 'none'	6.7	1.20578e-05			ENSG00000166736	HTR3A	6.7	1.20578e-05
ENSG00000167748	homo sapiens	E-MTAB-7613	'human cytomegalovirus (Towne strain)' vs 'none'	6.7	1.315e-05			ENSG00000167748	KLK1	6.7	1.315e-05
ENSG00000139970	homo sapiens	E-MTAB-4771	'astrocyte overexpressing 4 genes' vs 'glioblastoma cell line'	-6.7	2.1853e-05			ENSG00000139970	RTN1	-6.7	2.1853e-05
ENSG00000185567	homo sapiens	E-MTAB-4771	'astrocyte overexpressing 4 genes' vs 'glioblastoma cell line'	-6.7	2.6861e-05			ENSG00000185567	AHNAK2	-6.7	2.6861e-05
ENSG00000265480	homo sapiens	E-GEOD-40776	'expressing O6-methylguanine methyltransferase' vs 'control'	-6.7	4.01019e-05			ENSG00000265480	KRT18P55	-6.7	4.01019e-05
ENSG00000173705	homo sapiens	E-MTAB-4771	'astrocyte overexpressing 4 genes' vs 'glioblastoma cell line'	6.7	0.000156497			ENSG00000173705	SUSD5	6.7	0.000156497
ENSG00000144668	homo sapiens	E-MTAB-7591	'SOX2 overexpression' vs 'wild type' in 'U-2982'	6.6	0			ENSG00000144668	ITGA9	6.6	0
ENSG00000164694	homo sapiens	E-MTAB-7591	'SFRP2 overexpression' vs 'wild type' in 'U-2987'	-6.6	0			ENSG00000164694	FNDC1	-6.6	0
ENSG00000101680	homo sapiens	E-MTAB-7591	'SOX2 overexpression' vs 'wild type' in 'U-2982'	-6.6	1.68901e-257			ENSG00000101680	LAMA1	-6.6	1.68901e-257
ENSG00000130720	homo sapiens	E-MTAB-7591	'SOX2 overexpression' vs 'wild type' in 'U-2982'	-6.6	1.41932e-214			ENSG00000130720	FIBCD1	-6.6	1.41932e-214
ENSG00000162624	homo sapiens	E-MTAB-7591	'SOX2 overexpression' vs 'wild type' in 'U-2982'	-6.6	8.62616e-178			ENSG00000162624	LHX8	-6.6	8.62616e-178
ENSG00000006210	homo sapiens	E-MTAB-7591	'SOX2 overexpression' vs 'wild type' in 'U-2982'	6.6	1.24487e-134			ENSG00000006210	CX3CL1	6.6	1.24487e-134
ENSG00000081052	homo sapiens	E-MTAB-7591	'SOX2 overexpression' vs 'wild type' in 'U-2982'	6.6	1.67299e-91			ENSG00000081052	COL4A4	6.6	1.67299e-91
ENSG00000176040	homo sapiens	E-MTAB-7591	'SFRP2 overexpression' vs 'wild type' in 'U-2987'	-6.6	5.53785e-85			ENSG00000176040	TMPRSS7	-6.6	5.53785e-85
ENSG00000189001	homo sapiens	E-MTAB-7591	'SOX2 overexpression' vs 'wild type' in 'U-2982'	-6.6	1.6841e-80			ENSG00000189001	SBSN	-6.6	1.6841e-80
ENSG00000136352	homo sapiens	E-MTAB-7591	'SFRP2 overexpression' vs 'wild type' in 'U-2987'	-6.6	1.03029e-54			ENSG00000136352	NKX2-1	-6.6	1.03029e-54
ENSG00000011347	homo sapiens	E-MTAB-7591	'SOX2 overexpression' vs 'wild type' in 'U-2982'	-6.6	1.2759e-53			ENSG00000011347	SYT7	-6.6	1.2759e-53
ENSG00000110693	homo sapiens	E-MTAB-7591	'SFRP2 overexpression' vs 'wild type' in 'U-2987'	-6.6	6.10667e-46			ENSG00000110693	SOX6	-6.6	6.10667e-46
ENSG00000149256	homo sapiens	E-MTAB-7591	'SFRP2 overexpression' vs 'wild type' in 'U-2987'	6.6	1.32253e-45			ENSG00000149256	TENM4	6.6	1.32253e-45
ENSG00000197106	homo sapiens	E-MTAB-7613	'human cytomegalovirus (Towne strain)' vs 'none'	6.6	1.24544e-42			ENSG00000197106	SLC6A17	6.6	1.24544e-42
ENSG00000136842	homo sapiens	E-MTAB-7591	'SOX2 overexpression' vs 'wild type' in 'U-2982'	6.6	9.44176e-42			ENSG00000136842	TMOD1	6.6	9.44176e-42
ENSG00000153208	homo sapiens	E-MTAB-7591	'SOX2 overexpression' vs 'wild type' in 'U-2982'	6.6	2.42484e-33			ENSG00000153208	MERTK	6.6	2.42484e-33
ENSG00000261036	homo sapiens	E-MTAB-7591	'SFRP2 overexpression' vs 'wild type' in 'U-2987'	6.6	1.11451e-24			ENSG00000261036	AC113418.1	6.6	1.11451e-24
ENSG00000065325	homo sapiens	E-MTAB-7591	'SFRP2 overexpression' vs 'wild type' in 'U-2987'	6.6	2.83029e-24			ENSG00000065325	GLP2R	6.6	2.83029e-24
ENSG00000149573	homo sapiens	E-MTAB-7591	'SOX2 overexpression' vs 'wild type' in 'U-2982'	6.6	5.28459e-24			ENSG00000149573	MPZL2	6.6	5.28459e-24
ENSG00000116745	homo sapiens	E-MTAB-7591	'SOX2 overexpression' vs 'wild type' in 'U-2982'	6.6	5.27216e-19			ENSG00000116745	RPE65	6.6	5.27216e-19
ENSG00000144596	homo sapiens	E-MTAB-7591	'SFRP2 overexpression' vs 'wild type' in 'U-2987'	6.6	1.58749e-18			ENSG00000144596	GRIP2	6.6	1.58749e-18
ENSG00000152932	homo sapiens	E-MTAB-7591	'SFRP2 overexpression' vs 'wild type' in 'U-2987'	-6.6	6.56827e-18			ENSG00000152932	RAB3C	-6.6	6.56827e-18
ENSG00000144681	homo sapiens	E-MTAB-7613	'human cytomegalovirus (Towne strain)' vs 'none'	6.6	2.0058e-16			ENSG00000144681	STAC	6.6	2.0058e-16
ENSG00000188816	homo sapiens	E-MTAB-7613	'human cytomegalovirus (Towne strain)' vs 'none'	6.6	1.23116e-12			ENSG00000188816	HMX2	6.6	1.23116e-12
ENSG00000163032	homo sapiens	E-GEOD-22866	'glioblastoma' vs 'control'	-6.6	1.54616e-08			ENSG00000163032	VSNL1	-6.6	1.54616e-08
ENSG00000113327	homo sapiens	E-GEOD-35493	'glioblastoma' vs 'normal'	-6.6	3.06303e-07			ENSG00000113327	GABRG2	-6.6	3.06303e-07
ENSG00000166033	homo sapiens	E-MTAB-4771	'astrocyte overexpressing 7 genes' vs 'glioblastoma cell line'	-6.6	6.11572e-07			ENSG00000166033	HTRA1	-6.6	6.11572e-07
ENSG00000185352	homo sapiens	E-MTAB-7613	'human cytomegalovirus (Towne strain)' vs 'none'	6.6	1.24273e-06			ENSG00000185352	HS6ST3	6.6	1.24273e-06
ENSG00000254535	homo sapiens	E-MTAB-7613	'human cytomegalovirus (Towne strain)' vs 'none'	6.6	5.92999e-06			ENSG00000254535	PABPC4L	6.6	5.92999e-06
ENSG00000135373	homo sapiens	E-MTAB-7613	'human cytomegalovirus (Towne strain)' vs 'none'	6.6	5.9486e-06			ENSG00000135373	EHF	6.6	5.9486e-06
ENSG00000116016	homo sapiens	E-MTAB-4771	'astrocyte overexpressing 7 genes' vs 'glioblastoma cell line'	-6.6	6.04021e-06			ENSG00000116016	EPAS1	-6.6	6.04021e-06
ENSG00000277013	homo sapiens	E-MTAB-7613	'human cytomegalovirus (Towne strain)' vs 'none'	6.6	6.34767e-06			ENSG00000277013	AC008556.1	6.6	6.34767e-06
ENSG00000248456	homo sapiens	E-MTAB-7613	'human cytomegalovirus (Towne strain)' vs 'none'	6.6	6.37669e-06			ENSG00000248456	LINC02485	6.6	6.37669e-06
ENSG00000142173	homo sapiens	E-MTAB-4771	'astrocyte overexpressing 4 genes' vs 'glioblastoma cell line'	-6.6	6.61514e-06			ENSG00000142173	COL6A2	-6.6	6.61514e-06
ENSG00000185933	homo sapiens	E-MTAB-7613	'human cytomegalovirus (Towne strain)' vs 'none'	6.6	6.63738e-06			ENSG00000185933	CALHM1	6.6	6.63738e-06
ENSG00000253364	homo sapiens	E-MTAB-7613	'human cytomegalovirus (Towne strain)' vs 'none'	6.6	7.61309e-06			ENSG00000253364	AL928742.1	6.6	7.61309e-06
ENSG00000172554	homo sapiens	E-MTAB-7613	'human cytomegalovirus (Towne strain)' vs 'none'	6.6	9.11242e-06			ENSG00000172554	SNTG2	6.6	9.11242e-06
ENSG00000276627	homo sapiens	E-MTAB-7613	'human cytomegalovirus (Towne strain)' vs 'none'	6.6	1.04275e-05			ENSG00000276627	AL117372.1	6.6	1.04275e-05
ENSG00000140557	homo sapiens	E-MTAB-7613	'human cytomegalovirus (Towne strain)' vs 'none'	6.6	1.35134e-05			ENSG00000140557	ST8SIA2	6.6	1.35134e-05
ENSG00000067715	homo sapiens	E-MEXP-567	'glioblastoma' vs 'normal'	-6.6	1.62901e-05			ENSG00000067715	SYT1	-6.6	1.62901e-05
ENSG00000254936	homo sapiens	E-MTAB-7613	'human cytomegalovirus (Towne strain)' vs 'none'	6.6	1.73341e-05			ENSG00000254936	AF131215.4	6.6	1.73341e-05
ENSG00000005001	homo sapiens	E-MTAB-7613	'human cytomegalovirus (Towne strain)' vs 'none'	6.6	1.76402e-05			ENSG00000005001	PRSS22	6.6	1.76402e-05
ENSG00000003436	homo sapiens	E-MTAB-4771	'astrocyte overexpressing 7 genes' vs 'glioblastoma cell line'	-6.6	1.93916e-05			ENSG00000003436	TFPI	-6.6	1.93916e-05
ENSG00000127074	homo sapiens	E-MTAB-4771	'astrocyte overexpressing 4 genes' vs 'glioblastoma cell line'	6.6	2.78301e-05			ENSG00000127074	RGS13	6.6	2.78301e-05
ENSG00000019505	homo sapiens	E-GEOD-56517	'shHOXA9; GBML18; ' vs 'control; GBML18; '	-6.6	4.34298e-05			ENSG00000019505	SYT13	-6.6	4.34298e-05
ENSG00000215807	homo sapiens	E-GEOD-40776	'expressing O6-methylguanine methyltransferase' vs 'control'	-6.6	5.10101e-05			ENSG00000215807	KRT18P65	-6.6	5.10101e-05
ENSG00000101134	homo sapiens	E-MTAB-4771	'astrocyte overexpressing 7 genes' vs 'glioblastoma cell line'	6.6	5.22943e-05			ENSG00000101134	DOK5	6.6	5.22943e-05
ENSG00000188042	homo sapiens	E-MTAB-4771	'astrocyte overexpressing 7 genes' vs 'glioblastoma cell line'	-6.6	0.000607077			ENSG00000188042	ARL4C	-6.6	0.000607077
ENSG00000156113	homo sapiens	E-MTAB-4771	'astrocyte overexpressing 4 genes' vs 'glioblastoma cell line'	-6.6	0.00149866			ENSG00000156113	KCNMA1	-6.6	0.00149866
ENSG00000146555	homo sapiens	E-MTAB-7591	'SOX2 overexpression' vs 'wild type' in 'U-2982'	6.5	0			ENSG00000146555	SDK1	6.5	0
ENSG00000163531	homo sapiens	E-MTAB-7591	'SOX2 overexpression' vs 'wild type' in 'U-2982'	-6.5	0			ENSG00000163531	NFASC	-6.5	0
ENSG00000165949	homo sapiens	E-MTAB-7591	'SFRP2 overexpression' vs 'wild type' in 'U-2987'	6.5	0			ENSG00000165949	IFI27	6.5	0
ENSG00000111834	homo sapiens	E-MTAB-7591	'SFRP2 overexpression' vs 'wild type' in 'U-2987'	-6.5	0			ENSG00000111834	RSPH4A	-6.5	0
ENSG00000111913	homo sapiens	E-MTAB-7591	'SOX2 overexpression' vs 'wild type' in 'U-2982'	6.5	3.88378e-209			ENSG00000111913	RIPOR2	6.5	3.88378e-209
ENSG00000005379	homo sapiens	E-MTAB-7591	'SOX2 overexpression' vs 'wild type' in 'U-2982'	-6.5	1.01776e-153			ENSG00000005379	TSPOAP1	-6.5	1.01776e-153
ENSG00000138135	homo sapiens	E-MTAB-7591	'SOX2 overexpression' vs 'wild type' in 'U-2982'	-6.5	1.5483e-117			ENSG00000138135	CH25H	-6.5	1.5483e-117
ENSG00000178075	homo sapiens	E-MTAB-7591	'SOX2 overexpression' vs 'wild type' in 'U-2982'	6.5	1.36485e-86			ENSG00000178075	GRAMD1C	6.5	1.36485e-86
ENSG00000159217	homo sapiens	E-MTAB-7613	'human cytomegalovirus (Towne strain)' vs 'none'	6.5	1.44743e-79			ENSG00000159217	IGF2BP1	6.5	1.44743e-79
ENSG00000111846	homo sapiens	E-MTAB-7591	'SOX2 overexpression' vs 'wild type' in 'U-2982'	6.5	1.69719e-78			ENSG00000111846	GCNT2	6.5	1.69719e-78
ENSG00000164220	homo sapiens	E-MTAB-7591	'SFRP2 overexpression' vs 'wild type' in 'U-2987'	6.5	1.71718e-77			ENSG00000164220	F2RL2	6.5	1.71718e-77
ENSG00000164761	homo sapiens	E-MTAB-7591	'SFRP2 overexpression' vs 'wild type' in 'U-2987'	6.5	3.0923e-73			ENSG00000164761	TNFRSF11B	6.5	3.0923e-73
ENSG00000231389	homo sapiens	E-MTAB-7591	'SOX2 overexpression' vs 'wild type' in 'U-2982'	6.5	9.32029e-66			ENSG00000231389	HLA-DPA1	6.5	9.32029e-66
ENSG00000204941	homo sapiens	E-MTAB-7591	'SFRP2 overexpression' vs 'wild type' in 'U-2987'	6.5	3.87843e-64			ENSG00000204941	PSG5	6.5	3.87843e-64
ENSG00000133101	homo sapiens	E-MTAB-7613	'human cytomegalovirus (Towne strain)' vs 'none'	6.5	3.26438e-58			ENSG00000133101	CCNA1	6.5	3.26438e-58
ENSG00000077238	homo sapiens	E-MTAB-7613	'human cytomegalovirus (Towne strain)' vs 'none'	6.5	3.27917e-51			ENSG00000077238	IL4R	6.5	3.27917e-51
ENSG00000244198	homo sapiens	E-MTAB-7613	'human cytomegalovirus (Towne strain)' vs 'none'	6.5	2.19747e-47			ENSG00000244198	AC004889.1	6.5	2.19747e-47
ENSG00000069122	homo sapiens	E-MTAB-7591	'SFRP2 overexpression' vs 'wild type' in 'U-2987'	6.5	3.22088e-36			ENSG00000069122	ADGRF5	6.5	3.22088e-36
ENSG00000167244	homo sapiens	E-MTAB-7613	'human cytomegalovirus (Towne strain)' vs 'none'	6.5	7.97689e-36			ENSG00000167244	IGF2	6.5	7.97689e-36
ENSG00000173805	homo sapiens	E-MTAB-7591	'SOX2 overexpression' vs 'wild type' in 'U-2982'	6.5	1.6006e-31			ENSG00000173805	HAP1	6.5	1.6006e-31
ENSG00000111424	homo sapiens	E-MTAB-7613	'human cytomegalovirus (Towne strain)' vs 'none'	6.5	7.81333e-27			ENSG00000111424	VDR	6.5	7.81333e-27
ENSG00000158125	homo sapiens	E-MTAB-7591	'SFRP2 overexpression' vs 'wild type' in 'U-2987'	6.5	5.69778e-20			ENSG00000158125	XDH	6.5	5.69778e-20
ENSG00000280623	homo sapiens	E-MTAB-7591	'SOX2 overexpression' vs 'wild type' in 'U-2982'	6.5	1.26949e-18			ENSG00000280623	PCAT14	6.5	1.26949e-18
ENSG00000272502	homo sapiens	E-MTAB-7591	'SFRP2 overexpression' vs 'wild type' in 'U-2987'	-6.5	1.3577e-18			ENSG00000272502	AC104958.2	-6.5	1.3577e-18
ENSG00000117598	homo sapiens	E-MTAB-7591	'SOX2 overexpression' vs 'wild type' in 'U-2982'	6.5	2.01388e-18			ENSG00000117598	PLPPR5	6.5	2.01388e-18
ENSG00000019169	homo sapiens	E-MTAB-7591	'SFRP2 overexpression' vs 'wild type' in 'U-2987'	6.5	2.08093e-18			ENSG00000019169	MARCO	6.5	2.08093e-18
ENSG00000136541	homo sapiens	E-MTAB-7591	'SFRP2 overexpression' vs 'wild type' in 'U-2987'	-6.5	2.20224e-18			ENSG00000136541	ERMN	-6.5	2.20224e-18
ENSG00000145808	homo sapiens	E-MTAB-7591	'SOX2 overexpression' vs 'wild type' in 'U-2982'	6.5	2.59835e-18			ENSG00000145808	ADAMTS19	6.5	2.59835e-18
ENSG00000250538	homo sapiens	E-MTAB-7591	'SOX2 overexpression' vs 'wild type' in 'U-2982'	6.5	3.366e-18			ENSG00000250538	AC104407.1	6.5	3.366e-18
ENSG00000234602	homo sapiens	E-MTAB-7613	'human cytomegalovirus (Towne strain)' vs 'none'	6.5	6.29785e-16			ENSG00000234602	MCIDAS	6.5	6.29785e-16
ENSG00000103241	homo sapiens	E-MTAB-7613	'human cytomegalovirus (Towne strain)' vs 'none'	6.5	9.6231e-16			ENSG00000103241	FOXF1	6.5	9.6231e-16
ENSG00000171522	homo sapiens	E-MTAB-7613	'human cytomegalovirus (Towne strain)' vs 'none'	6.5	1.69578e-08			ENSG00000171522	PTGER4	6.5	1.69578e-08
ENSG00000137090	homo sapiens	E-MTAB-7613	'human cytomegalovirus (Towne strain)' vs 'none'	6.5	1.99089e-08			ENSG00000137090	DMRT1	6.5	1.99089e-08
ENSG00000046653	homo sapiens	E-MTAB-4771	'astrocyte overexpressing 7 genes' vs 'glioblastoma cell line'	6.5	9.76219e-07			ENSG00000046653	GPM6B	6.5	9.76219e-07
ENSG00000157110	homo sapiens	E-MTAB-4771	'astrocyte overexpressing 7 genes' vs 'glioblastoma cell line'	-6.5	9.76219e-07			ENSG00000157110	RBPMS	-6.5	9.76219e-07
ENSG00000156687	homo sapiens	E-MTAB-7613	'human cytomegalovirus (Towne strain)' vs 'none'	6.5	2.29348e-06			ENSG00000156687	UNC5D	6.5	2.29348e-06
ENSG00000125355	homo sapiens	E-MTAB-4771	'astrocyte overexpressing 4 genes' vs 'glioblastoma cell line'	-6.5	3.92622e-06			ENSG00000125355	TMEM255A	-6.5	3.92622e-06
ENSG00000111885	homo sapiens	E-MTAB-4771	'astrocyte overexpressing 4 genes' vs 'glioblastoma cell line'	-6.5	4.60904e-06			ENSG00000111885	MAN1A1	-6.5	4.60904e-06
ENSG00000152932	homo sapiens	E-MTAB-7613	'human cytomegalovirus (Towne strain)' vs 'none'	6.5	9.93433e-06			ENSG00000152932	RAB3C	6.5	9.93433e-06
ENSG00000167601	homo sapiens	E-MTAB-4771	'astrocyte overexpressing 4 genes' vs 'glioblastoma cell line'	-6.5	1.06155e-05			ENSG00000167601	AXL	-6.5	1.06155e-05
ENSG00000156466	homo sapiens	E-MTAB-7613	'human cytomegalovirus (Towne strain)' vs 'none'	6.5	1.07949e-05			ENSG00000156466	GDF6	6.5	1.07949e-05
ENSG00000235205	homo sapiens	E-MTAB-7613	'human cytomegalovirus (Towne strain)' vs 'none'	6.5	1.16257e-05			ENSG00000235205	TATDN2P3	6.5	1.16257e-05
ENSG00000279542	homo sapiens	E-MTAB-7613	'human cytomegalovirus (Towne strain)' vs 'none'	-6.5	1.26238e-05			ENSG00000279542	AC015908.5	-6.5	1.26238e-05
ENSG00000267714	homo sapiens	E-MTAB-7613	'human cytomegalovirus (Towne strain)' vs 'none'	6.5	1.26407e-05			ENSG00000267714	AC008738.4	6.5	1.26407e-05
ENSG00000159674	homo sapiens	E-GEOD-40776	'expressing O6-methylguanine methyltransferase' vs 'control'	-6.5	1.3307e-05			ENSG00000159674	SPON2	-6.5	1.3307e-05
ENSG00000170214	homo sapiens	E-MTAB-7613	'human cytomegalovirus (Towne strain)' vs 'none'	6.5	1.39687e-05			ENSG00000170214	ADRA1B	6.5	1.39687e-05
ENSG00000170356	homo sapiens	E-MTAB-7613	'human cytomegalovirus (Towne strain)' vs 'none'	6.5	1.41092e-05			ENSG00000170356	OR2A20P	6.5	1.41092e-05
ENSG00000179399	homo sapiens	E-MTAB-7613	'human cytomegalovirus (Towne strain)' vs 'none'	6.5	1.4905e-05			ENSG00000179399	GPC5	6.5	1.4905e-05
ENSG00000185567	homo sapiens	E-MTAB-4771	'astrocyte overexpressing 7 genes' vs 'glioblastoma cell line'	-6.5	1.70796e-05			ENSG00000185567	AHNAK2	-6.5	1.70796e-05
ENSG00000256443	homo sapiens	E-MTAB-7613	'human cytomegalovirus (Towne strain)' vs 'none'	6.5	1.83232e-05			ENSG00000256443	AP003559.1	6.5	1.83232e-05
ENSG00000139515	homo sapiens	E-MTAB-7613	'human cytomegalovirus (Towne strain)' vs 'none'	6.5	2.28392e-05			ENSG00000139515	PDX1	6.5	2.28392e-05
ENSG00000213937	homo sapiens	E-MTAB-7613	'human cytomegalovirus (Towne strain)' vs 'none'	6.5	2.67031e-05			ENSG00000213937	CLDN9	6.5	2.67031e-05
ENSG00000173917	homo sapiens	E-GEOD-40776	'expressing O6-methylguanine methyltransferase' vs 'control'	6.5	4.01019e-05			ENSG00000173917	HOXB2	6.5	4.01019e-05
ENSG00000171388	homo sapiens	E-GEOD-40776	'expressing O6-methylguanine methyltransferase' vs 'control'	6.5	5.57172e-05			ENSG00000171388	APLN	6.5	5.57172e-05
ENSG00000016082	homo sapiens	E-MTAB-4771	'astrocyte overexpressing 7 genes' vs 'glioblastoma cell line'	6.5	8.24796e-05			ENSG00000016082	ISL1	6.5	8.24796e-05
ENSG00000129038	homo sapiens	E-MTAB-4771	'astrocyte overexpressing 4 genes' vs 'glioblastoma cell line'	-6.5	0.000675999			ENSG00000129038	LOXL1	-6.5	0.000675999
ENSG00000150275	homo sapiens	E-MTAB-6681	'CRISPR/Cas9 mediated knockout of CIC' vs 'wild type genotype' in 'none'	-6.4	1.86765e-95			ENSG00000150275	PCDH15	-6.4	1.86765e-95
ENSG00000150275	homo sapiens	E-MTAB-6681	'CRISPR/Cas9 mediated knockout of CIC' vs 'wild type genotype' in 'PD0325901; 1 micromolar; 4 hour'	-6.4	3.54715e-91			ENSG00000150275	PCDH15	-6.4	3.54715e-91
ENSG00000135127	homo sapiens	E-MTAB-7613	'human cytomegalovirus (Towne strain)' vs 'none'	6.4	7.22e-91			ENSG00000135127	BICDL1	6.4	7.22e-91
ENSG00000110675	homo sapiens	E-MTAB-7591	'SFRP2 overexpression' vs 'wild type' in 'U-2987'	-6.4	2.11522e-57			ENSG00000110675	ELMOD1	-6.4	2.11522e-57
ENSG00000165521	homo sapiens	E-MTAB-7613	'human cytomegalovirus (Towne strain)' vs 'none'	6.4	4.27557e-44			ENSG00000165521	EML5	6.4	4.27557e-44
ENSG00000165929	homo sapiens	E-MTAB-7613	'human cytomegalovirus (Towne strain)' vs 'none'	6.4	1.31021e-34			ENSG00000165929	TC2N	6.4	1.31021e-34
ENSG00000153291	homo sapiens	E-MTAB-7613	'human cytomegalovirus (Towne strain)' vs 'none'	6.4	5.84319e-32			ENSG00000153291	SLC25A27	6.4	5.84319e-32
ENSG00000153162	homo sapiens	E-MTAB-7613	'human cytomegalovirus (Towne strain)' vs 'none'	6.4	7.45905e-28			ENSG00000153162	BMP6	6.4	7.45905e-28
ENSG00000172031	homo sapiens	E-MTAB-7591	'SOX2 overexpression' vs 'wild type' in 'U-2982'	6.4	4.74939e-18			ENSG00000172031	EPHX4	6.4	4.74939e-18
ENSG00000113532	homo sapiens	E-MTAB-7591	'SFRP2 overexpression' vs 'wild type' in 'U-2987'	-6.4	6.65792e-18			ENSG00000113532	ST8SIA4	-6.4	6.65792e-18
ENSG00000168824	homo sapiens	E-MTAB-7591	'SOX2 overexpression' vs 'wild type' in 'U-2982'	6.4	7.13688e-18			ENSG00000168824	NSG1	6.4	7.13688e-18
ENSG00000279965	homo sapiens	E-MTAB-7591	'SOX2 overexpression' vs 'wild type' in 'U-2982'	6.4	1.15126e-17			ENSG00000279965	AL390755.1	6.4	1.15126e-17
ENSG00000144119	homo sapiens	E-MTAB-7613	'human cytomegalovirus (Towne strain)' vs 'none'	6.4	4.29092e-11			ENSG00000144119	C1QL2	6.4	4.29092e-11
ENSG00000185518	homo sapiens	E-GEOD-22866	'glioblastoma' vs 'control'	-6.4	9.53395e-11			ENSG00000185518	SV2B	-6.4	9.53395e-11
ENSG00000123095	homo sapiens	E-GEOD-7835	'deferoxamine; 100 nanomolar echinomycin' vs 'deferoxamine; none'	-6.4	1.55241e-09			ENSG00000123095	BHLHE41	-6.4	1.55241e-09
ENSG00000278075	homo sapiens	E-MTAB-7613	'human cytomegalovirus (Towne strain)' vs 'none'	6.4	2.11445e-08			ENSG00000278075	AC114341.1	6.4	2.11445e-08
ENSG00000166396	homo sapiens	E-MTAB-7613	'human cytomegalovirus (Towne strain)' vs 'none'	6.4	4.8502e-08			ENSG00000166396	SERPINB7	6.4	4.8502e-08
ENSMUSG00000029816	mus musculus	E-MTAB-2660	'glioblastoma multiforme' vs 'normal'	6.4	8.14421e-08			ENSMUSG00000029816	Gpnmb	6.4	8.14421e-08
ENSG00000177519	homo sapiens	E-MTAB-4771	'astrocyte overexpressing 7 genes' vs 'glioblastoma cell line'	6.4	3.88174e-07			ENSG00000177519	RPRM	6.4	3.88174e-07
ENSG00000181541	homo sapiens	E-MTAB-4771	'astrocyte overexpressing 7 genes' vs 'glioblastoma cell line'	6.4	9.79129e-07			ENSG00000181541	MAB21L2	6.4	9.79129e-07
ENSG00000140682	homo sapiens	E-MTAB-4771	'astrocyte overexpressing 7 genes' vs 'glioblastoma cell line'	-6.4	1.03366e-06			ENSG00000140682	TGFB1I1	-6.4	1.03366e-06
ENSG00000046653	homo sapiens	E-MTAB-4771	'astrocyte overexpressing 4 genes' vs 'glioblastoma cell line'	6.4	2.22939e-06			ENSG00000046653	GPM6B	6.4	2.22939e-06
ENSG00000162670	homo sapiens	E-MTAB-4771	'astrocyte overexpressing 7 genes' vs 'glioblastoma cell line'	6.4	2.48999e-06			ENSG00000162670	BRINP3	6.4	2.48999e-06
ENSG00000111341	homo sapiens	E-MTAB-4771	'astrocyte overexpressing 7 genes' vs 'glioblastoma cell line'	-6.4	3.20045e-06			ENSG00000111341	MGP	-6.4	3.20045e-06
ENSG00000198483	homo sapiens	E-GEOD-40776	'expressing O6-methylguanine methyltransferase' vs 'control'	6.4	4.35008e-06			ENSG00000198483	ANKRD35	6.4	4.35008e-06
ENSG00000203837	homo sapiens	E-MTAB-7613	'human cytomegalovirus (Towne strain)' vs 'none'	6.4	4.47351e-06			ENSG00000203837	PNLIPRP3	6.4	4.47351e-06
ENSG00000204603	homo sapiens	E-MTAB-7613	'human cytomegalovirus (Towne strain)' vs 'none'	6.4	4.85702e-06			ENSG00000204603	LINC01257	6.4	4.85702e-06
ENSG00000142173	homo sapiens	E-MTAB-4771	'astrocyte overexpressing 7 genes' vs 'glioblastoma cell line'	-6.4	5.55394e-06			ENSG00000142173	COL6A2	-6.4	5.55394e-06
ENSG00000139970	homo sapiens	E-MTAB-4771	'astrocyte overexpressing 7 genes' vs 'glioblastoma cell line'	-6.4	1.20704e-05			ENSG00000139970	RTN1	-6.4	1.20704e-05
ENSG00000236507	homo sapiens	E-MTAB-7613	'human cytomegalovirus (Towne strain)' vs 'none'	6.4	1.56789e-05			ENSG00000236507	BX470209.2	6.4	1.56789e-05
ENSG00000169429	homo sapiens	E-GEOD-22385	'expression of dominant negative transgene of IRE1alpha' vs 'control'	-6.4	1.60191e-05			ENSG00000169429	CXCL8	-6.4	1.60191e-05
ENSG00000006555	homo sapiens	E-MTAB-7613	'human cytomegalovirus (Towne strain)' vs 'none'	6.4	2.09184e-05			ENSG00000006555	TTC22	6.4	2.09184e-05
ENSG00000204161	homo sapiens	E-MTAB-7613	'human cytomegalovirus (Towne strain)' vs 'none'	6.4	2.09466e-05			ENSG00000204161	C10orf128	6.4	2.09466e-05
ENSG00000138119	homo sapiens	E-MTAB-4771	'astrocyte overexpressing 4 genes' vs 'glioblastoma cell line'	-6.4	2.99786e-05			ENSG00000138119	MYOF	-6.4	2.99786e-05
ENSG00000235275	homo sapiens	E-GEOD-40776	'expressing O6-methylguanine methyltransferase' vs 'control'	-6.4	4.29426e-05			ENSG00000235275	KRT18P16	-6.4	4.29426e-05
ENSG00000100473	homo sapiens	E-MTAB-4771	'astrocyte overexpressing 4 genes' vs 'glioblastoma cell line'	6.4	5.8189e-05			ENSG00000100473	COCH	6.4	5.8189e-05
ENSG00000124107	homo sapiens	E-MTAB-7613	'human cytomegalovirus (Towne strain)' vs 'none'	6.4	7.91289e-05			ENSG00000124107	SLPI	6.4	7.91289e-05
ENSG00000135046	homo sapiens	E-MTAB-4771	'astrocyte overexpressing 7 genes' vs 'glioblastoma cell line'	-6.4	0.000127193			ENSG00000135046	ANXA1	-6.4	0.000127193
ENSG00000130303	homo sapiens	E-GEOD-40776	'expressing O6-methylguanine methyltransferase' vs 'control'	-6.4	0.000151706			ENSG00000130303	BST2	-6.4	0.000151706
ENSG00000163993	homo sapiens	E-GEOD-40776	'expressing O6-methylguanine methyltransferase' vs 'control'	-6.4	0.000476574			ENSG00000163993	S100P	-6.4	0.000476574
ENSG00000145431	homo sapiens	E-MTAB-4771	'astrocyte overexpressing 7 genes' vs 'glioblastoma cell line'	-6.4	0.000901119			ENSG00000145431	PDGFC	-6.4	0.000901119
ENSG00000164746	homo sapiens	E-MTAB-7591	'SFRP2 overexpression' vs 'wild type' in 'U-2987'	-6.3	0			ENSG00000164746	C7orf57	-6.3	0
ENSG00000118432	homo sapiens	E-MTAB-7591	'SFRP2 overexpression' vs 'wild type' in 'U-2987'	-6.3	0			ENSG00000118432	CNR1	-6.3	0
ENSG00000113361	homo sapiens	E-MTAB-7591	'SFRP2 overexpression' vs 'wild type' in 'U-2987'	-6.3	0			ENSG00000113361	CDH6	-6.3	0
ENSG00000214548	homo sapiens	E-MTAB-7591	'SFRP2 overexpression' vs 'wild type' in 'U-2987'	6.3	0			ENSG00000214548	MEG3	6.3	0
ENSG00000147041	homo sapiens	E-MTAB-7591	'SOX2 overexpression' vs 'wild type' in 'U-2982'	6.3	2.12039e-177			ENSG00000147041	SYTL5	6.3	2.12039e-177
ENSG00000100739	homo sapiens	E-MTAB-7591	'SFRP2 overexpression' vs 'wild type' in 'U-2987'	6.3	1.17003e-160			ENSG00000100739	BDKRB1	6.3	1.17003e-160
ENSG00000165449	homo sapiens	E-MTAB-7591	'SOX2 overexpression' vs 'wild type' in 'U-2982'	6.3	2.21501e-127			ENSG00000165449	SLC16A9	6.3	2.21501e-127
ENSG00000169429	homo sapiens	E-MTAB-7591	'SFRP2 overexpression' vs 'wild type' in 'U-2987'	6.3	8.82629e-127			ENSG00000169429	CXCL8	6.3	8.82629e-127
ENSG00000171004	homo sapiens	E-MTAB-6681	'CRISPR/Cas9 mediated knockout of CIC' vs 'wild type genotype' in 'PD0325901; 1 micromolar; 4 hour'	-6.3	3.43576e-122			ENSG00000171004	HS6ST2	-6.3	3.43576e-122
ENSG00000149972	homo sapiens	E-MTAB-7591	'SOX2 overexpression' vs 'wild type' in 'U-2982'	6.3	1.1073e-81			ENSG00000149972	CNTN5	6.3	1.1073e-81
ENSG00000088882	homo sapiens	E-MTAB-7591	'SOX2 overexpression' vs 'wild type' in 'U-2982'	6.3	1.50503e-74			ENSG00000088882	CPXM1	6.3	1.50503e-74
ENSG00000197565	homo sapiens	E-MTAB-7591	'SOX2 overexpression' vs 'wild type' in 'U-2982'	6.3	3.97118e-73			ENSG00000197565	COL4A6	6.3	3.97118e-73
ENSG00000185885	homo sapiens	E-MTAB-7591	'SFRP2 overexpression' vs 'wild type' in 'U-2987'	6.3	2.85713e-62			ENSG00000185885	IFITM1	6.3	2.85713e-62
ENSG00000021355	homo sapiens	E-MTAB-7591	'SOX2 overexpression' vs 'wild type' in 'U-2982'	6.3	1.74224e-52			ENSG00000021355	SERPINB1	6.3	1.74224e-52
ENSG00000198478	homo sapiens	E-MTAB-7613	'human cytomegalovirus (Towne strain)' vs 'none'	6.3	1.5099e-50			ENSG00000198478	SH3BGRL2	6.3	1.5099e-50
ENSG00000165905	homo sapiens	E-MTAB-7613	'human cytomegalovirus (Towne strain)' vs 'none'	6.3	3.80714e-42			ENSG00000165905	LARGE2	6.3	3.80714e-42
ENSG00000116544	homo sapiens	E-MTAB-7613	'human cytomegalovirus (Towne strain)' vs 'none'	6.3	3.6657e-38			ENSG00000116544	DLGAP3	6.3	3.6657e-38
ENSG00000158473	homo sapiens	E-MTAB-7591	'SOX2 overexpression' vs 'wild type' in 'U-2982'	6.3	7.82081e-37			ENSG00000158473	CD1D	6.3	7.82081e-37
ENSG00000002726	homo sapiens	E-MTAB-7591	'SFRP2 overexpression' vs 'wild type' in 'U-2987'	6.3	1.93172e-30			ENSG00000002726	AOC1	6.3	1.93172e-30
ENSG00000196684	homo sapiens	E-MTAB-7591	'SFRP2 overexpression' vs 'wild type' in 'U-2987'	6.3	1.19714e-29			ENSG00000196684	HSH2D	6.3	1.19714e-29
ENSG00000179542	homo sapiens	E-MTAB-7591	'SFRP2 overexpression' vs 'wild type' in 'U-2987'	6.3	4.68207e-26			ENSG00000179542	SLITRK4	6.3	4.68207e-26
ENSG00000152578	homo sapiens	E-MTAB-7591	'SOX2 overexpression' vs 'wild type' in 'U-2982'	6.3	1.14556e-25			ENSG00000152578	GRIA4	6.3	1.14556e-25
ENSG00000105472	homo sapiens	E-MTAB-7591	'SOX2 overexpression' vs 'wild type' in 'U-2982'	-6.3	1.21282e-23			ENSG00000105472	CLEC11A	-6.3	1.21282e-23
ENSG00000135097	homo sapiens	E-MTAB-7591	'SOX2 overexpression' vs 'wild type' in 'U-2982'	6.3	1.39318e-18			ENSG00000135097	MSI1	6.3	1.39318e-18
ENSG00000184374	homo sapiens	E-MTAB-7591	'SFRP2 overexpression' vs 'wild type' in 'U-2987'	6.3	1.78801e-18			ENSG00000184374	COLEC10	6.3	1.78801e-18
ENSG00000144406	homo sapiens	E-MTAB-7591	'SFRP2 overexpression' vs 'wild type' in 'U-2987'	-6.3	2.60733e-18			ENSG00000144406	UNC80	-6.3	2.60733e-18
ENSG00000259527	homo sapiens	E-MTAB-7591	'SOX2 overexpression' vs 'wild type' in 'U-2982'	6.3	2.80622e-18			ENSG00000259527	LINC00052	6.3	2.80622e-18
ENSG00000197057	homo sapiens	E-MTAB-7591	'SFRP2 overexpression' vs 'wild type' in 'U-2987'	-6.3	1.64455e-17			ENSG00000197057	DTHD1	-6.3	1.64455e-17
ENSG00000164530	homo sapiens	E-MTAB-7591	'SOX2 overexpression' vs 'wild type' in 'U-2982'	6.3	1.70072e-17			ENSG00000164530	PI16	6.3	1.70072e-17
ENSG00000130487	homo sapiens	E-MTAB-7613	'human cytomegalovirus (Towne strain)' vs 'none'	6.3	1.39196e-14			ENSG00000130487	KLHDC7B	6.3	1.39196e-14
ENSG00000186480	homo sapiens	E-GEOD-7835	'deferoxamine; 100 nanomolar echinomycin' vs 'deferoxamine; none'	-6.3	1.48855e-09			ENSG00000186480	INSIG1	-6.3	1.48855e-09
ENSG00000234841	homo sapiens	E-MTAB-7613	'human cytomegalovirus (Towne strain)' vs 'none'	6.3	6.54812e-08			ENSG00000234841	AC017007.2	6.3	6.54812e-08
ENSG00000104722	homo sapiens	E-GEOD-22866	'glioblastoma' vs 'control'	-6.3	6.64438e-08			ENSG00000104722	NEFM	-6.3	6.64438e-08
ENSG00000228705	homo sapiens	E-MTAB-7613	'human cytomegalovirus (Towne strain)' vs 'none'	6.3	2.11679e-07			ENSG00000228705	LINC00659	6.3	2.11679e-07
ENSG00000172020	homo sapiens	E-MTAB-4771	'astrocyte overexpressing 7 genes' vs 'glioblastoma cell line'	-6.3	1.15232e-06			ENSG00000172020	GAP43	-6.3	1.15232e-06
ENSG00000132274	homo sapiens	E-MTAB-4771	'astrocyte overexpressing 7 genes' vs 'glioblastoma cell line'	-6.3	2.15042e-06			ENSG00000132274	TRIM22	-6.3	2.15042e-06
ENSG00000169908	homo sapiens	E-MTAB-4771	'astrocyte overexpressing 4 genes' vs 'glioblastoma cell line'	-6.3	2.24747e-06			ENSG00000169908	TM4SF1	-6.3	2.24747e-06
ENSG00000077238	homo sapiens	E-GEOD-40776	'expressing O6-methylguanine methyltransferase' vs 'control'	-6.3	2.58779e-06			ENSG00000077238	IL4R	-6.3	2.58779e-06
ENSG00000196730	homo sapiens	E-MTAB-4771	'astrocyte overexpressing 7 genes' vs 'glioblastoma cell line'	6.3	4.49504e-06			ENSG00000196730	DAPK1	6.3	4.49504e-06
ENSG00000179023	homo sapiens	E-MTAB-7613	'human cytomegalovirus (Towne strain)' vs 'none'	6.3	5.20407e-06			ENSG00000179023	KLHDC7A	6.3	5.20407e-06
ENSG00000134765	homo sapiens	E-MTAB-7613	'human cytomegalovirus (Towne strain)' vs 'none'	6.3	6.5041e-06			ENSG00000134765	DSC1	6.3	6.5041e-06
ENSG00000184254	homo sapiens	E-MTAB-4771	'astrocyte overexpressing 4 genes' vs 'glioblastoma cell line'	-6.3	7.18711e-06			ENSG00000184254	ALDH1A3	-6.3	7.18711e-06
ENSG00000188352	homo sapiens	E-GEOD-40776	'expressing O6-methylguanine methyltransferase' vs 'control'	-6.3	1.2981e-05			ENSG00000188352	FOCAD	-6.3	1.2981e-05
ENSG00000198467	homo sapiens	E-GEOD-56517	'shHOXA9; GBML18; ' vs 'control; GBML18; '	-6.3	1.49408e-05			ENSG00000198467	TPM2	-6.3	1.49408e-05
ENSG00000133135	homo sapiens	E-MTAB-4771	'astrocyte overexpressing 7 genes' vs 'glioblastoma cell line'	-6.3	1.61054e-05			ENSG00000133135	RNF128	-6.3	1.61054e-05
ENSG00000005381	homo sapiens	E-MTAB-7613	'human cytomegalovirus (Towne strain)' vs 'none'	6.3	3.24275e-05			ENSG00000005381	MPO	6.3	3.24275e-05
ENSG00000164853	homo sapiens	E-MTAB-7613	'human cytomegalovirus (Towne strain)' vs 'none'	6.3	3.31926e-05			ENSG00000164853	UNCX	6.3	3.31926e-05
ENSG00000228560	homo sapiens	E-MTAB-7613	'human cytomegalovirus (Towne strain)' vs 'none'	6.3	3.66016e-05			ENSG00000228560	AL513323.1	6.3	3.66016e-05
ENSG00000234660	homo sapiens	E-MTAB-7613	'human cytomegalovirus (Towne strain)' vs 'none'	6.3	4.17798e-05			ENSG00000234660	LINC00440	6.3	4.17798e-05
ENSG00000164093	homo sapiens	E-MTAB-7613	'human cytomegalovirus (Towne strain)' vs 'none'	6.3	4.61969e-05			ENSG00000164093	PITX2	6.3	4.61969e-05
ENSG00000124103	homo sapiens	E-MTAB-7613	'human cytomegalovirus (Towne strain)' vs 'none'	6.3	5.13339e-05			ENSG00000124103	FAM209A	6.3	5.13339e-05
ENSG00000185742	homo sapiens	E-MTAB-7613	'human cytomegalovirus (Towne strain)' vs 'none'	-6.3	5.39873e-05			ENSG00000185742	C11orf87	-6.3	5.39873e-05
ENSG00000189348	homo sapiens	E-MTAB-7613	'human cytomegalovirus (Towne strain)' vs 'none'	6.3	5.93888e-05			ENSG00000189348	FAM90A27P	6.3	5.93888e-05
ENSG00000112297	homo sapiens	E-MTAB-4771	'astrocyte overexpressing 7 genes' vs 'glioblastoma cell line'	-6.3	6.65851e-05			ENSG00000112297	CRYBG1	-6.3	6.65851e-05
ENSG00000141316	homo sapiens	E-MTAB-7613	'human cytomegalovirus (Towne strain)' vs 'none'	6.3	6.68675e-05			ENSG00000141316	SPACA3	6.3	6.68675e-05
ENSG00000166448	homo sapiens	E-GEOD-40776	'expressing O6-methylguanine methyltransferase' vs 'control'	-6.3	6.8582e-05			ENSG00000166448	TMEM130	-6.3	6.8582e-05
ENSG00000170786	homo sapiens	E-MTAB-7613	'human cytomegalovirus (Towne strain)' vs 'none'	6.3	7.73994e-05			ENSG00000170786	SDR16C5	6.3	7.73994e-05
ENSG00000168542	homo sapiens	E-MTAB-4771	'astrocyte overexpressing 4 genes' vs 'glioblastoma cell line'	6.3	9.65184e-05			ENSG00000168542	COL3A1	6.3	9.65184e-05
ENSG00000276966	homo sapiens	E-GEOD-56517	'shHOXA9; GBML18; ' vs 'control; GBML18; '	-6.3	0.000119666			ENSG00000276966	HIST1H4E	-6.3	0.000119666
ENSG00000118946	homo sapiens	E-GEOD-56517	'shHOXA9; GBML18; ' vs 'control; GBML18; '	-6.3	0.000372891			ENSG00000118946	PCDH17	-6.3	0.000372891
ENSG00000101265	homo sapiens	E-MTAB-7591	'SFRP2 overexpression' vs 'wild type' in 'U-2987'	-6.2	0			ENSG00000101265	RASSF2	-6.2	0
ENSG00000197635	homo sapiens	E-MTAB-7591	'SOX2 overexpression' vs 'wild type' in 'U-2982'	-6.2	0			ENSG00000197635	DPP4	-6.2	0
ENSG00000125730	homo sapiens	E-MTAB-7591	'SFRP2 overexpression' vs 'wild type' in 'U-2987'	6.2	0			ENSG00000125730	C3	6.2	0
ENSG00000118997	homo sapiens	E-MTAB-7591	'SFRP2 overexpression' vs 'wild type' in 'U-2987'	-6.2	9.50239e-152			ENSG00000118997	DNAH7	-6.2	9.50239e-152
ENSG00000153993	homo sapiens	E-MTAB-7591	'SFRP2 overexpression' vs 'wild type' in 'U-2987'	6.2	1.73452e-143			ENSG00000153993	SEMA3D	6.2	1.73452e-143
ENSG00000162873	homo sapiens	E-MTAB-7591	'SFRP2 overexpression' vs 'wild type' in 'U-2987'	-6.2	9.65858e-138			ENSG00000162873	KLHDC8A	-6.2	9.65858e-138
ENSG00000146250	homo sapiens	E-MTAB-7591	'SOX2 overexpression' vs 'wild type' in 'U-2982'	6.2	1.29669e-137			ENSG00000146250	PRSS35	6.2	1.29669e-137
ENSG00000171004	homo sapiens	E-MTAB-6681	'CRISPR/Cas9 mediated knockout of CIC' vs 'wild type genotype' in 'PD0325901; 1 micromolar; 24 hour'	-6.2	1.34561e-121			ENSG00000171004	HS6ST2	-6.2	1.34561e-121
ENSG00000172243	homo sapiens	E-MTAB-7591	'SFRP2 overexpression' vs 'wild type' in 'U-2987'	6.2	3.47134e-120			ENSG00000172243	CLEC7A	6.2	3.47134e-120
ENSG00000250056	homo sapiens	E-MTAB-7591	'SOX2 overexpression' vs 'wild type' in 'U-2982'	-6.2	1.45839e-112			ENSG00000250056	LINC01018	-6.2	1.45839e-112
ENSG00000170381	homo sapiens	E-MTAB-7591	'SFRP2 overexpression' vs 'wild type' in 'U-2987'	6.2	2.99938e-107			ENSG00000170381	SEMA3E	6.2	2.99938e-107
ENSG00000149968	homo sapiens	E-MTAB-7591	'SOX2 overexpression' vs 'wild type' in 'U-2982'	-6.2	8.6971e-107			ENSG00000149968	MMP3	-6.2	8.6971e-107
ENSG00000171004	homo sapiens	E-MTAB-6681	'CRISPR/Cas9 mediated knockout of CIC' vs 'wild type genotype' in 'none'	-6.2	7.25183e-101			ENSG00000171004	HS6ST2	-6.2	7.25183e-101
ENSG00000006432	homo sapiens	E-MTAB-7613	'human cytomegalovirus (Towne strain)' vs 'none'	6.2	4.51811e-83			ENSG00000006432	MAP3K9	6.2	4.51811e-83
ENSG00000260027	homo sapiens	E-MTAB-7613	'human cytomegalovirus (Towne strain)' vs 'none'	6.2	8.20693e-79			ENSG00000260027	HOXB7	6.2	8.20693e-79
ENSG00000163083	homo sapiens	E-MTAB-7591	'SOX2 overexpression' vs 'wild type' in 'U-2982'	-6.2	3.51864e-57			ENSG00000163083	INHBB	-6.2	3.51864e-57
ENSG00000169429	homo sapiens	E-MTAB-7613	'human cytomegalovirus (Towne strain)' vs 'none'	6.2	4.76336e-57			ENSG00000169429	CXCL8	6.2	4.76336e-57
ENSG00000181585	homo sapiens	E-MTAB-7591	'SOX2 overexpression' vs 'wild type' in 'U-2982'	6.2	1.28759e-55			ENSG00000181585	TMIE	6.2	1.28759e-55
ENSG00000064195	homo sapiens	E-MTAB-7591	'SFRP2 overexpression' vs 'wild type' in 'U-2987'	6.2	1.00388e-49			ENSG00000064195	DLX3	6.2	1.00388e-49
ENSG00000196104	homo sapiens	E-MTAB-7591	'SOX2 overexpression' vs 'wild type' in 'U-2982'	6.2	8.87203e-21			ENSG00000196104	SPOCK3	6.2	8.87203e-21
ENSG00000101448	homo sapiens	E-MTAB-7591	'SFRP2 overexpression' vs 'wild type' in 'U-2987'	-6.2	8.77659e-17			ENSG00000101448	EPPIN	-6.2	8.77659e-17
ENSG00000136352	homo sapiens	E-MTAB-7591	'SOX2 overexpression' vs 'wild type' in 'U-2982'	6.2	9.59242e-17			ENSG00000136352	NKX2-1	6.2	9.59242e-17
ENSG00000165061	homo sapiens	E-MTAB-7591	'SFRP2 overexpression' vs 'wild type' in 'U-2987'	6.2	1.0227e-16			ENSG00000165061	ZMAT4	6.2	1.0227e-16
ENSG00000102466	homo sapiens	E-MTAB-7591	'SFRP2 overexpression' vs 'wild type' in 'U-2987'	-6.2	1.91821e-16			ENSG00000102466	FGF14	-6.2	1.91821e-16
ENSG00000173208	homo sapiens	E-MTAB-7591	'SOX2 overexpression' vs 'wild type' in 'U-2982'	6.2	3.18712e-16			ENSG00000173208	ABCD2	6.2	3.18712e-16
ENSG00000219438	homo sapiens	E-MTAB-7591	'SOX2 overexpression' vs 'wild type' in 'U-2982'	-6.2	5.74758e-16			ENSG00000219438	FAM19A5	-6.2	5.74758e-16
ENSG00000235371	homo sapiens	E-MTAB-7613	'human cytomegalovirus (Towne strain)' vs 'none'	6.2	1.53639e-14			ENSG00000235371	AL122018.1	6.2	1.53639e-14
ENSG00000078328	homo sapiens	E-GEOD-22866	'glioblastoma' vs 'control'	-6.2	2.62319e-11			ENSG00000078328	RBFOX1	-6.2	2.62319e-11
ENSG00000130222	homo sapiens	E-MTAB-7613	'human cytomegalovirus (Towne strain)' vs 'none'	6.2	8.83271e-11			ENSG00000130222	GADD45G	6.2	8.83271e-11
ENSG00000019505	homo sapiens	E-MTAB-7613	'human cytomegalovirus (Towne strain)' vs 'none'	6.2	8.83271e-11			ENSG00000019505	SYT13	6.2	8.83271e-11
ENSG00000272763	homo sapiens	E-MTAB-7613	'human cytomegalovirus (Towne strain)' vs 'none'	6.2	9.77939e-08			ENSG00000272763	AC103702.2	6.2	9.77939e-08
ENSG00000169218	homo sapiens	E-MTAB-7613	'human cytomegalovirus (Towne strain)' vs 'none'	6.2	1.24718e-07			ENSG00000169218	RSPO1	6.2	1.24718e-07
ENSG00000167850	homo sapiens	E-MTAB-7613	'human cytomegalovirus (Towne strain)' vs 'none'	6.2	1.36085e-07			ENSG00000167850	CD300C	6.2	1.36085e-07
ENSG00000275620	homo sapiens	E-MTAB-7613	'human cytomegalovirus (Towne strain)' vs 'none'	6.2	1.44296e-07			ENSG00000275620	AL121827.2	6.2	1.44296e-07
ENSG00000237330	homo sapiens	E-MTAB-7613	'human cytomegalovirus (Towne strain)' vs 'none'	6.2	2.68771e-07			ENSG00000237330	RNF223	6.2	2.68771e-07
ENSG00000119866	homo sapiens	E-MTAB-4771	'astrocyte overexpressing 7 genes' vs 'glioblastoma cell line'	6.2	9.6177e-07			ENSG00000119866	BCL11A	6.2	9.6177e-07
ENSG00000065534	homo sapiens	E-MTAB-4771	'astrocyte overexpressing 4 genes' vs 'glioblastoma cell line'	-6.2	1.84529e-06			ENSG00000065534	MYLK	-6.2	1.84529e-06
ENSG00000197747	homo sapiens	E-MTAB-4771	'astrocyte overexpressing 4 genes' vs 'glioblastoma cell line'	-6.2	9.15141e-06			ENSG00000197747	S100A10	-6.2	9.15141e-06
ENSG00000145934	homo sapiens	E-GEOD-40776	'expressing O6-methylguanine methyltransferase' vs 'control'	6.2	9.82399e-06			ENSG00000145934	TENM2	6.2	9.82399e-06
ENSG00000007062	homo sapiens	E-MTAB-4771	'astrocyte overexpressing 4 genes' vs 'glioblastoma cell line'	6.2	1.21605e-05			ENSG00000007062	PROM1	6.2	1.21605e-05
ENSG00000120885	homo sapiens	E-MTAB-4771	'astrocyte overexpressing 7 genes' vs 'glioblastoma cell line'	-6.2	1.55556e-05			ENSG00000120885	CLU	-6.2	1.55556e-05
ENSG00000182578	homo sapiens	E-GEOD-40776	'expressing O6-methylguanine methyltransferase' vs 'control'	6.2	2.04009e-05			ENSG00000182578	CSF1R	6.2	2.04009e-05
ENSG00000001626	homo sapiens	E-MTAB-7613	'human cytomegalovirus (Towne strain)' vs 'none'	6.2	4.85492e-05			ENSG00000001626	CFTR	6.2	4.85492e-05
ENSG00000148408	homo sapiens	E-MTAB-7613	'human cytomegalovirus (Towne strain)' vs 'none'	6.2	4.86624e-05			ENSG00000148408	CACNA1B	6.2	4.86624e-05
ENSG00000144488	homo sapiens	E-MTAB-7613	'human cytomegalovirus (Towne strain)' vs 'none'	6.2	5.05573e-05			ENSG00000144488	ESPNL	6.2	5.05573e-05
ENSG00000198515	homo sapiens	E-MTAB-7613	'human cytomegalovirus (Towne strain)' vs 'none'	6.2	5.73302e-05			ENSG00000198515	CNGA1	6.2	5.73302e-05
ENSG00000203877	homo sapiens	E-MTAB-7613	'human cytomegalovirus (Towne strain)' vs 'none'	6.2	6.15194e-05			ENSG00000203877	RIPPLY2	6.2	6.15194e-05
ENSG00000258597	homo sapiens	E-MTAB-7613	'human cytomegalovirus (Towne strain)' vs 'none'	6.2	6.47588e-05			ENSG00000258597	SERPINA2	6.2	6.47588e-05
ENSG00000133110	homo sapiens	E-MEXP-567	'glioblastoma' vs 'normal'	6.2	6.48025e-05			ENSG00000133110	POSTN	6.2	6.48025e-05
ENSG00000159167	homo sapiens	E-MTAB-4771	'astrocyte overexpressing 7 genes' vs 'glioblastoma cell line'	-6.2	6.67402e-05			ENSG00000159167	STC1	-6.2	6.67402e-05
ENSG00000163739	homo sapiens	E-MTAB-7613	'human cytomegalovirus (Towne strain)' vs 'none'	6.2	6.90989e-05			ENSG00000163739	CXCL1	6.2	6.90989e-05
ENSG00000198848	homo sapiens	E-MTAB-7613	'human cytomegalovirus (Towne strain)' vs 'none'	6.2	6.96608e-05			ENSG00000198848	CES1	6.2	6.96608e-05
ENSG00000280219	homo sapiens	E-MTAB-7613	'human cytomegalovirus (Towne strain)' vs 'none'	6.2	8.06618e-05			ENSG00000280219	AC093908.1	6.2	8.06618e-05
ENSG00000163793	homo sapiens	E-MTAB-7613	'human cytomegalovirus (Towne strain)' vs 'none'	6.2	0.000132202			ENSG00000163793	DNAJC5G	6.2	0.000132202
ENSG00000103490	homo sapiens	E-GEOD-40776	'expressing O6-methylguanine methyltransferase' vs 'control'	-6.2	0.000153277			ENSG00000103490	PYCARD	-6.2	0.000153277
ENSG00000041982	homo sapiens	E-MTAB-4771	'astrocyte overexpressing 4 genes' vs 'glioblastoma cell line'	-6.2	0.000649753			ENSG00000041982	TNC	-6.2	0.000649753
ENSG00000164692	homo sapiens	E-MTAB-4771	'astrocyte overexpressing 7 genes' vs 'glioblastoma cell line'	-6.2	0.00154444			ENSG00000164692	COL1A2	-6.2	0.00154444
ENSG00000196562	homo sapiens	E-GEOD-40776	'expressing O6-methylguanine methyltransferase' vs 'control'	-6.2	0.00242276			ENSG00000196562	SULF2	-6.2	0.00242276
ENSG00000150051	homo sapiens	E-MTAB-7591	'SFRP2 overexpression' vs 'wild type' in 'U-2987'	6.1	0			ENSG00000150051	MKX	6.1	0
ENSG00000004838	homo sapiens	E-MTAB-7591	'SFRP2 overexpression' vs 'wild type' in 'U-2987'	-6.1	0			ENSG00000004838	ZMYND10	-6.1	0
ENSG00000140092	homo sapiens	E-MTAB-7591	'SFRP2 overexpression' vs 'wild type' in 'U-2987'	-6.1	0			ENSG00000140092	FBLN5	-6.1	0
ENSG00000175832	homo sapiens	E-MTAB-6681	'PD0325901; 1 micromolar; 24 hour' vs 'none' in 'wild type genotype'	-6.1	0			ENSG00000175832	ETV4	-6.1	0
ENSG00000168398	homo sapiens	E-MTAB-7591	'SFRP2 overexpression' vs 'wild type' in 'U-2987'	6.1	1.47723e-251			ENSG00000168398	BDKRB2	6.1	1.47723e-251
ENSG00000114790	homo sapiens	E-MTAB-7591	'SOX2 overexpression' vs 'wild type' in 'U-2982'	6.1	4.99292e-215			ENSG00000114790	ARHGEF26	6.1	4.99292e-215
ENSG00000175928	homo sapiens	E-MTAB-7613	'human cytomegalovirus (Towne strain)' vs 'none'	6.1	4.82163e-180			ENSG00000175928	LRRN1	6.1	4.82163e-180
ENSG00000169271	homo sapiens	E-MTAB-7591	'SOX2 overexpression' vs 'wild type' in 'U-2982'	-6.1	1.34246e-160			ENSG00000169271	HSPB3	-6.1	1.34246e-160
ENSG00000129514	homo sapiens	E-MTAB-7591	'SFRP2 overexpression' vs 'wild type' in 'U-2987'	-6.1	1.72348e-150			ENSG00000129514	FOXA1	-6.1	1.72348e-150
ENSG00000215218	homo sapiens	E-MTAB-7591	'SOX2 overexpression' vs 'wild type' in 'U-2982'	-6.1	2.05108e-128			ENSG00000215218	UBE2QL1	-6.1	2.05108e-128
ENSG00000128165	homo sapiens	E-MTAB-7613	'human cytomegalovirus (Towne strain)' vs 'none'	6.1	5.44868e-128			ENSG00000128165	ADM2	6.1	5.44868e-128
ENSG00000163827	homo sapiens	E-MTAB-7591	'SFRP2 overexpression' vs 'wild type' in 'U-2987'	-6.1	2.73881e-103			ENSG00000163827	LRRC2	-6.1	2.73881e-103
ENSG00000164122	homo sapiens	E-MTAB-7591	'SOX2 overexpression' vs 'wild type' in 'U-2982'	-6.1	2.08066e-96			ENSG00000164122	ASB5	-6.1	2.08066e-96
ENSG00000157423	homo sapiens	E-MTAB-7591	'SFRP2 overexpression' vs 'wild type' in 'U-2987'	-6.1	1.76985e-94			ENSG00000157423	HYDIN	-6.1	1.76985e-94
ENSG00000184307	homo sapiens	E-MTAB-7591	'SOX2 overexpression' vs 'wild type' in 'U-2982'	6.1	5.61786e-82			ENSG00000184307	ZDHHC23	6.1	5.61786e-82
ENSG00000111199	homo sapiens	E-MTAB-7591	'SOX2 overexpression' vs 'wild type' in 'U-2982'	6.1	7.41673e-64			ENSG00000111199	TRPV4	6.1	7.41673e-64
ENSG00000176887	homo sapiens	E-MTAB-7591	'SFRP2 overexpression' vs 'wild type' in 'U-2987'	-6.1	8.89426e-64			ENSG00000176887	SOX11	-6.1	8.89426e-64
ENSG00000173068	homo sapiens	E-MTAB-7613	'human cytomegalovirus (Towne strain)' vs 'none'	6.1	1.32011e-63			ENSG00000173068	BNC2	6.1	1.32011e-63
ENSG00000104213	homo sapiens	E-MTAB-7591	'SOX2 overexpression' vs 'wild type' in 'U-2982'	6.1	3.42687e-58			ENSG00000104213	PDGFRL	6.1	3.42687e-58
ENSG00000054219	homo sapiens	E-MTAB-7591	'SOX2 overexpression' vs 'wild type' in 'U-2982'	6.1	2.07722e-50			ENSG00000054219	LY75	6.1	2.07722e-50
ENSG00000184905	homo sapiens	E-MTAB-7613	'human cytomegalovirus (Towne strain)' vs 'none'	6.1	8.33363e-50			ENSG00000184905	TCEAL2	6.1	8.33363e-50
ENSG00000181378	homo sapiens	E-MTAB-7591	'SFRP2 overexpression' vs 'wild type' in 'U-2987'	-6.1	1.94262e-42			ENSG00000181378	CFAP65	-6.1	1.94262e-42
ENSG00000118432	homo sapiens	E-MTAB-7591	'SOX2 overexpression' vs 'wild type' in 'U-2982'	6.1	8.22195e-42			ENSG00000118432	CNR1	6.1	8.22195e-42
ENSG00000006042	homo sapiens	E-MTAB-7591	'SOX2 overexpression' vs 'wild type' in 'U-2982'	-6.1	4.36718e-41			ENSG00000006042	TMEM98	-6.1	4.36718e-41
ENSG00000184669	homo sapiens	E-MTAB-7591	'SFRP2 overexpression' vs 'wild type' in 'U-2987'	-6.1	2.06694e-38			ENSG00000184669	OR7E14P	-6.1	2.06694e-38
ENSG00000135898	homo sapiens	E-MTAB-7591	'SFRP2 overexpression' vs 'wild type' in 'U-2987'	-6.1	2.5413e-38			ENSG00000135898	GPR55	-6.1	2.5413e-38
ENSG00000074966	homo sapiens	E-MTAB-7591	'SOX2 overexpression' vs 'wild type' in 'U-2982'	6.1	3.35739e-35			ENSG00000074966	TXK	6.1	3.35739e-35
ENSG00000083782	homo sapiens	E-MTAB-7591	'SFRP2 overexpression' vs 'wild type' in 'U-2987'	6.1	6.52543e-24			ENSG00000083782	EPYC	6.1	6.52543e-24
ENSG00000179046	homo sapiens	E-MTAB-7591	'SFRP2 overexpression' vs 'wild type' in 'U-2987'	6.1	3.02596e-20			ENSG00000179046	TRIML2	6.1	3.02596e-20
ENSG00000196482	homo sapiens	E-MTAB-7591	'SOX2 overexpression' vs 'wild type' in 'U-2982'	6.1	4.51345e-20			ENSG00000196482	ESRRG	6.1	4.51345e-20
ENSG00000147588	homo sapiens	E-MTAB-7591	'SOX2 overexpression' vs 'wild type' in 'U-2982'	6.1	1.04432e-19			ENSG00000147588	PMP2	6.1	1.04432e-19
ENSG00000224982	homo sapiens	E-MTAB-7591	'SFRP2 overexpression' vs 'wild type' in 'U-2987'	6.1	2.29913e-16			ENSG00000224982	TMEM233	6.1	2.29913e-16
ENSG00000285205	homo sapiens	E-MTAB-7591	'SFRP2 overexpression' vs 'wild type' in 'U-2987'	-6.1	3.25031e-16			ENSG00000285205	AL121612.2	-6.1	3.25031e-16
ENSG00000132911	homo sapiens	E-MTAB-7591	'SOX2 overexpression' vs 'wild type' in 'U-2982'	6.1	5.74758e-16			ENSG00000132911	NMUR2	6.1	5.74758e-16
ENSG00000068781	homo sapiens	E-MTAB-7591	'SOX2 overexpression' vs 'wild type' in 'U-2982'	6.1	6.51358e-15			ENSG00000068781	STON1-GTF2A1L	6.1	6.51358e-15
ENSG00000177150	homo sapiens	E-GEOD-7835	'deferoxamine; 100 nanomolar echinomycin' vs 'deferoxamine; none'	-6.1	1.48855e-09			ENSG00000177150	FAM210A	-6.1	1.48855e-09
ENSG00000100558	homo sapiens	E-MTAB-7613	'human cytomegalovirus (Towne strain)' vs 'none'	6.1	2.44599e-07			ENSG00000100558	PLEK2	6.1	2.44599e-07
ENSMUSG00000054203	mus musculus	E-MTAB-2660	'glioblastoma multiforme' vs 'normal'	6.1	2.65023e-07			ENSMUSG00000054203	Ifi205	6.1	2.65023e-07
ENSG00000169213	homo sapiens	E-MTAB-4771	'astrocyte overexpressing 4 genes' vs 'glioblastoma cell line'	-6.1	9.30442e-07			ENSG00000169213	RAB3B	-6.1	9.30442e-07
ENSG00000124785	homo sapiens	E-MTAB-4771	'astrocyte overexpressing 7 genes' vs 'glioblastoma cell line'	-6.1	1.11673e-06			ENSG00000124785	NRN1	-6.1	1.11673e-06
ENSG00000169213	homo sapiens	E-MTAB-4771	'astrocyte overexpressing 7 genes' vs 'glioblastoma cell line'	-6.1	1.45238e-06			ENSG00000169213	RAB3B	-6.1	1.45238e-06
ENSG00000119866	homo sapiens	E-MTAB-4771	'astrocyte overexpressing 4 genes' vs 'glioblastoma cell line'	6.1	3.17889e-06			ENSG00000119866	BCL11A	6.1	3.17889e-06
ENSG00000132274	homo sapiens	E-MTAB-4771	'astrocyte overexpressing 4 genes' vs 'glioblastoma cell line'	-6.1	3.20891e-06			ENSG00000132274	TRIM22	-6.1	3.20891e-06
ENSG00000196139	homo sapiens	E-MTAB-4771	'astrocyte overexpressing 7 genes' vs 'glioblastoma cell line'	-6.1	4.5482e-06			ENSG00000196139	AKR1C3	-6.1	4.5482e-06
ENSG00000171405	homo sapiens	E-MTAB-7613	'human cytomegalovirus (Towne strain)' vs 'none'	6.1	1.63691e-05			ENSG00000171405	XAGE5	6.1	1.63691e-05
ENSG00000182836	homo sapiens	E-MTAB-7613	'human cytomegalovirus (Towne strain)' vs 'none'	6.1	1.73451e-05			ENSG00000182836	PLCXD3	6.1	1.73451e-05
ENSG00000235621	homo sapiens	E-MTAB-7613	'human cytomegalovirus (Towne strain)' vs 'none'	6.1	1.88321e-05			ENSG00000235621	LINC00494	6.1	1.88321e-05
ENSMUSG00000023078	mus musculus	E-MTAB-2660	'glioblastoma multiforme' vs 'normal'	6.1	4.87264e-05			ENSMUSG00000023078	Cxcl13	6.1	4.87264e-05
ENSG00000213958	homo sapiens	E-GEOD-40776	'expressing O6-methylguanine methyltransferase' vs 'control'	-6.1	6.61119e-05			ENSG00000213958	KRT18P29	-6.1	6.61119e-05
ENSG00000280604	homo sapiens	E-MTAB-7613	'human cytomegalovirus (Towne strain)' vs 'none'	6.1	7.40272e-05			ENSG00000280604	AJ239328.1	6.1	7.40272e-05
ENSG00000218819	homo sapiens	E-MTAB-7613	'human cytomegalovirus (Towne strain)' vs 'none'	6.1	8.45959e-05			ENSG00000218819	TDRD15	6.1	8.45959e-05
ENSG00000235626	homo sapiens	E-GEOD-40776	'expressing O6-methylguanine methyltransferase' vs 'control'	-6.1	8.78297e-05			ENSG00000235626	KRT18P66	-6.1	8.78297e-05
ENSG00000278385	homo sapiens	E-MTAB-7613	'human cytomegalovirus (Towne strain)' vs 'none'	6.1	9.22348e-05			ENSG00000278385	AC121338.2	6.1	9.22348e-05
ENSG00000159167	homo sapiens	E-MTAB-4771	'astrocyte overexpressing 4 genes' vs 'glioblastoma cell line'	-6.1	9.89355e-05			ENSG00000159167	STC1	-6.1	9.89355e-05
ENSG00000253230	homo sapiens	E-MTAB-7613	'human cytomegalovirus (Towne strain)' vs 'none'	6.1	0.000103859			ENSG00000253230	LINC00599	6.1	0.000103859
ENSG00000230393	homo sapiens	E-MTAB-7613	'human cytomegalovirus (Towne strain)' vs 'none'	6.1	0.00011417			ENSG00000230393	AC092667.1	6.1	0.00011417
ENSG00000121742	homo sapiens	E-MTAB-7613	'human cytomegalovirus (Towne strain)' vs 'none'	6.1	0.000119775			ENSG00000121742	GJB6	6.1	0.000119775
ENSG00000187848	homo sapiens	E-MTAB-7613	'human cytomegalovirus (Towne strain)' vs 'none'	6.1	0.000120853			ENSG00000187848	P2RX2	6.1	0.000120853
ENSG00000243064	homo sapiens	E-MTAB-7613	'human cytomegalovirus (Towne strain)' vs 'none'	6.1	0.000121103			ENSG00000243064	ABCC13	6.1	0.000121103
ENSG00000081041	homo sapiens	E-GEOD-22385	'expression of dominant negative transgene of IRE1alpha' vs 'control'	-6.1	0.000123501			ENSG00000081041	CXCL2	-6.1	0.000123501
ENSG00000280208	homo sapiens	E-MTAB-7613	'human cytomegalovirus (Towne strain)' vs 'none'	-6.1	0.000144553			ENSG00000280208	GGT4P	-6.1	0.000144553
ENSG00000162624	homo sapiens	E-MTAB-7613	'human cytomegalovirus (Towne strain)' vs 'none'	6.1	0.000161174			ENSG00000162624	LHX8	6.1	0.000161174
ENSG00000183251	homo sapiens	E-MTAB-7613	'human cytomegalovirus (Towne strain)' vs 'none'	6.1	0.00026452			ENSG00000183251	OR51B4	6.1	0.00026452
ENSG00000095752	homo sapiens	E-GEOD-40776	'expressing O6-methylguanine methyltransferase' vs 'control'	6.1	0.00527566			ENSG00000095752	IL11	6.1	0.00527566
ENSG00000046653	homo sapiens	E-MTAB-7591	'SOX2 overexpression' vs 'wild type' in 'U-2982'	6	0			ENSG00000046653	GPM6B	6	0
ENSG00000145934	homo sapiens	E-MTAB-7591	'SOX2 overexpression' vs 'wild type' in 'U-2982'	-6	0			ENSG00000145934	TENM2	-6	0
ENSG00000103811	homo sapiens	E-MTAB-7591	'SOX2 overexpression' vs 'wild type' in 'U-2982'	6	0			ENSG00000103811	CTSH	6	0
ENSG00000011465	homo sapiens	E-MTAB-7591	'SOX2 overexpression' vs 'wild type' in 'U-2982'	-6	0			ENSG00000011465	DCN	-6	0
ENSG00000172061	homo sapiens	E-MTAB-7591	'SOX2 overexpression' vs 'wild type' in 'U-2982'	-6	0			ENSG00000172061	LRRC15	-6	0
ENSG00000146197	homo sapiens	E-MTAB-7591	'SOX2 overexpression' vs 'wild type' in 'U-2982'	6	7.28429e-224			ENSG00000146197	SCUBE3	6	7.28429e-224
ENSG00000259070	homo sapiens	E-MTAB-7591	'SOX2 overexpression' vs 'wild type' in 'U-2982'	6	6.6251e-165			ENSG00000259070	LINC00639	6	6.6251e-165
ENSG00000203727	homo sapiens	E-MTAB-7591	'SOX2 overexpression' vs 'wild type' in 'U-2982'	6	1.50334e-157			ENSG00000203727	SAMD5	6	1.50334e-157
ENSG00000120738	homo sapiens	E-MTAB-6681	'PD0325901; 1 micromolar; 4 hour' vs 'none' in 'wild type genotype'	-6	6.53522e-141			ENSG00000120738	EGR1	-6	6.53522e-141
ENSG00000128564	homo sapiens	E-MTAB-7613	'human cytomegalovirus (Towne strain)' vs 'none'	6	1.99108e-139			ENSG00000128564	VGF	6	1.99108e-139
ENSG00000115112	homo sapiens	E-MTAB-7613	'human cytomegalovirus (Towne strain)' vs 'none'	6	5.21232e-86			ENSG00000115112	TFCP2L1	6	5.21232e-86
ENSG00000197594	homo sapiens	E-MTAB-7613	'human cytomegalovirus (Towne strain)' vs 'none'	6	3.64885e-70			ENSG00000197594	ENPP1	6	3.64885e-70
ENSG00000154099	homo sapiens	E-MTAB-7591	'SFRP2 overexpression' vs 'wild type' in 'U-2987'	-6	1.38254e-69			ENSG00000154099	DNAAF1	-6	1.38254e-69
ENSG00000182916	homo sapiens	E-MTAB-7591	'SOX2 overexpression' vs 'wild type' in 'U-2982'	6	2.88049e-69			ENSG00000182916	TCEAL7	6	2.88049e-69
ENSG00000001561	homo sapiens	E-MTAB-7613	'human cytomegalovirus (Towne strain)' vs 'none'	6	9.56193e-60			ENSG00000001561	ENPP4	6	9.56193e-60
ENSG00000163235	homo sapiens	E-MTAB-7613	'human cytomegalovirus (Towne strain)' vs 'none'	6	7.29769e-59			ENSG00000163235	TGFA	6	7.29769e-59
ENSG00000242221	homo sapiens	E-MTAB-7591	'SOX2 overexpression' vs 'wild type' in 'U-2982'	-6	7.97716e-54			ENSG00000242221	PSG2	-6	7.97716e-54
ENSG00000175267	homo sapiens	E-MTAB-7591	'SFRP2 overexpression' vs 'wild type' in 'U-2987'	-6	7.60667e-51			ENSG00000175267	VWA3A	-6	7.60667e-51
ENSG00000105509	homo sapiens	E-MTAB-7591	'SFRP2 overexpression' vs 'wild type' in 'U-2987'	6	3.87573e-42			ENSG00000105509	HAS1	6	3.87573e-42
ENSG00000184515	homo sapiens	E-MTAB-7613	'human cytomegalovirus (Towne strain)' vs 'none'	6	2.74547e-40			ENSG00000184515	BEX5	6	2.74547e-40
ENSG00000143674	homo sapiens	E-MTAB-7613	'human cytomegalovirus (Towne strain)' vs 'none'	6	5.42266e-36			ENSG00000143674	MAP3K21	6	5.42266e-36
ENSG00000268754	homo sapiens	E-MTAB-7591	'SOX2 overexpression' vs 'wild type' in 'U-2982'	6	6.16911e-30			ENSG00000268754	LINC01081	6	6.16911e-30
ENSG00000233682	homo sapiens	E-MTAB-7591	'SFRP2 overexpression' vs 'wild type' in 'U-2987'	-6	9.35929e-23			ENSG00000233682	AL356417.2	-6	9.35929e-23
ENSG00000136960	homo sapiens	E-MTAB-7613	'human cytomegalovirus (Towne strain)' vs 'none'	6	3.53416e-21			ENSG00000136960	ENPP2	6	3.53416e-21
ENSG00000088386	homo sapiens	E-MTAB-7591	'SOX2 overexpression' vs 'wild type' in 'U-2982'	6	5.08087e-19			ENSG00000088386	SLC15A1	6	5.08087e-19
ENSG00000243069	homo sapiens	E-MTAB-7591	'SFRP2 overexpression' vs 'wild type' in 'U-2987'	-6	2.6685e-16			ENSG00000243069	ARHGEF26-AS1	-6	2.6685e-16
ENSG00000139445	homo sapiens	E-MTAB-7591	'SFRP2 overexpression' vs 'wild type' in 'U-2987'	-6	6.98281e-16			ENSG00000139445	FOXN4	-6	6.98281e-16
ENSG00000180613	homo sapiens	E-MTAB-7591	'SOX2 overexpression' vs 'wild type' in 'U-2982'	6	1.71722e-15			ENSG00000180613	GSX2	6	1.71722e-15
ENSG00000113749	homo sapiens	E-MTAB-7591	'SFRP2 overexpression' vs 'wild type' in 'U-2987'	6	2.51106e-15			ENSG00000113749	HRH2	6	2.51106e-15
ENSG00000230109	homo sapiens	E-MTAB-7591	'SFRP2 overexpression' vs 'wild type' in 'U-2987'	-6	4.28519e-14			ENSG00000230109	AL158209.1	-6	4.28519e-14
ENSG00000138670	homo sapiens	E-MTAB-7613	'human cytomegalovirus (Towne strain)' vs 'none'	6	4.21401e-13			ENSG00000138670	RASGEF1B	6	4.21401e-13
ENSG00000139211	homo sapiens	E-GEOD-7835	'deferoxamine; 100 nanomolar echinomycin' vs 'deferoxamine; none'	-6	1.48855e-09			ENSG00000139211	AMIGO2	-6	1.48855e-09
ENSG00000166448	homo sapiens	E-GEOD-22866	'glioblastoma' vs 'control'	-6	3.87643e-09			ENSG00000166448	TMEM130	-6	3.87643e-09
ENSG00000090376	homo sapiens	E-MTAB-4771	'astrocyte overexpressing 7 genes' vs 'glioblastoma cell line'	6	3.38629e-07			ENSG00000090376	IRAK3	6	3.38629e-07
ENSG00000167779	homo sapiens	E-MTAB-4771	'astrocyte overexpressing 4 genes' vs 'glioblastoma cell line'	-6	4.57935e-07			ENSG00000167779	IGFBP6	-6	4.57935e-07
ENSG00000125355	homo sapiens	E-MTAB-4771	'astrocyte overexpressing 7 genes' vs 'glioblastoma cell line'	-6	1.19158e-06			ENSG00000125355	TMEM255A	-6	1.19158e-06
ENSG00000112333	homo sapiens	E-MTAB-4771	'astrocyte overexpressing 4 genes' vs 'glioblastoma cell line'	6	5.59795e-06			ENSG00000112333	NR2E1	6	5.59795e-06
ENSG00000224982	homo sapiens	E-GEOD-40776	'expressing O6-methylguanine methyltransferase' vs 'control'	6	1.30203e-05			ENSG00000224982	TMEM233	6	1.30203e-05
ENSG00000135318	homo sapiens	E-GEOD-40776	'expressing O6-methylguanine methyltransferase' vs 'control'	6	2.31591e-05			ENSG00000135318	NT5E	6	2.31591e-05
ENSG00000123700	homo sapiens	E-MTAB-4771	'astrocyte overexpressing 4 genes' vs 'glioblastoma cell line'	6	2.65504e-05			ENSG00000123700	KCNJ2	6	2.65504e-05
ENSG00000181961	homo sapiens	E-MTAB-7613	'human cytomegalovirus (Towne strain)' vs 'none'	-6	3.09021e-05			ENSG00000181961	OR4A16	-6	3.09021e-05
ENSG00000185585	homo sapiens	E-MTAB-4771	'astrocyte overexpressing 4 genes' vs 'glioblastoma cell line'	-6	3.11357e-05			ENSG00000185585	OLFML2A	-6	3.11357e-05
ENSG00000048740	homo sapiens	E-MTAB-4771	'astrocyte overexpressing 4 genes' vs 'glioblastoma cell line'	6	3.9574e-05			ENSG00000048740	CELF2	6	3.9574e-05
ENSG00000258951	homo sapiens	E-GEOD-40776	'expressing O6-methylguanine methyltransferase' vs 'control'	-6	8.92863e-05			ENSG00000258951	KRT18P7	-6	8.92863e-05
ENSG00000186838	homo sapiens	E-MTAB-7613	'human cytomegalovirus (Towne strain)' vs 'none'	6	0.000123737			ENSG00000186838	SELENOV	6	0.000123737
ENSG00000255624	homo sapiens	E-MTAB-7613	'human cytomegalovirus (Towne strain)' vs 'none'	6	0.000161918			ENSG00000255624	AC073585.1	6	0.000161918
ENSG00000143954	homo sapiens	E-MTAB-7613	'human cytomegalovirus (Towne strain)' vs 'none'	6	0.000183585			ENSG00000143954	REG3G	6	0.000183585
ENSG00000254556	homo sapiens	E-MTAB-7613	'human cytomegalovirus (Towne strain)' vs 'none'	6	0.000205582			ENSG00000254556	AF131215.2	6	0.000205582
ENSG00000167105	homo sapiens	E-MTAB-7613	'human cytomegalovirus (Towne strain)' vs 'none'	6	0.000216512			ENSG00000167105	TMEM92	6	0.000216512
ENSG00000235026	homo sapiens	E-MTAB-7613	'human cytomegalovirus (Towne strain)' vs 'none'	6	0.000253901			ENSG00000235026	DPP10-AS1	6	0.000253901
ENSG00000185652	homo sapiens	E-MTAB-7613	'human cytomegalovirus (Towne strain)' vs 'none'	6	0.000316427			ENSG00000185652	NTF3	6	0.000316427
ENSG00000153132	homo sapiens	E-MTAB-4771	'astrocyte overexpressing 7 genes' vs 'glioblastoma cell line'	-6	0.000527123			ENSG00000153132	CLGN	-6	0.000527123
ENSG00000099994	homo sapiens	E-GEOD-40776	'expressing O6-methylguanine methyltransferase' vs 'control'	-6	0.000557238			ENSG00000099994	SUSD2	-6	0.000557238
ENSG00000116745	homo sapiens	E-MTAB-7613	'human cytomegalovirus (Towne strain)' vs 'none'	-6	0.00128512			ENSG00000116745	RPE65	-6	0.00128512
ENSG00000182916	homo sapiens	E-GEOD-40776	'expressing O6-methylguanine methyltransferase' vs 'control'	6	0.00144388			ENSG00000182916	TCEAL7	6	0.00144388
ENSG00000104368	homo sapiens	E-MTAB-7591	'SOX2 overexpression' vs 'wild type' in 'U-2982'	5.9	0			ENSG00000104368	PLAT	5.9	0
ENSG00000111879	homo sapiens	E-MTAB-7591	'SFRP2 overexpression' vs 'wild type' in 'U-2987'	-5.9	0			ENSG00000111879	FAM184A	-5.9	0
ENSG00000064692	homo sapiens	E-MTAB-7591	'SFRP2 overexpression' vs 'wild type' in 'U-2987'	-5.9	0			ENSG00000064692	SNCAIP	-5.9	0
ENSG00000103241	homo sapiens	E-MTAB-7591	'SOX2 overexpression' vs 'wild type' in 'U-2982'	5.9	4.31728e-194			ENSG00000103241	FOXF1	5.9	4.31728e-194
ENSG00000204291	homo sapiens	E-MTAB-7591	'SFRP2 overexpression' vs 'wild type' in 'U-2987'	5.9	9.16521e-185			ENSG00000204291	COL15A1	5.9	9.16521e-185
ENSG00000129151	homo sapiens	E-MTAB-7591	'SOX2 overexpression' vs 'wild type' in 'U-2982'	5.9	1.02366e-134			ENSG00000129151	BBOX1	5.9	1.02366e-134
ENSG00000131044	homo sapiens	E-MTAB-7591	'SFRP2 overexpression' vs 'wild type' in 'U-2987'	-5.9	2.04645e-116			ENSG00000131044	TTLL9	-5.9	2.04645e-116
ENSG00000121005	homo sapiens	E-MTAB-7591	'SFRP2 overexpression' vs 'wild type' in 'U-2987'	-5.9	1.92413e-115			ENSG00000121005	CRISPLD1	-5.9	1.92413e-115
ENSG00000102230	homo sapiens	E-MTAB-7591	'SOX2 overexpression' vs 'wild type' in 'U-2982'	5.9	5.70969e-111			ENSG00000102230	PCYT1B	5.9	5.70969e-111
ENSG00000188523	homo sapiens	E-MTAB-7591	'SFRP2 overexpression' vs 'wild type' in 'U-2987'	-5.9	5.45049e-89			ENSG00000188523	CFAP77	-5.9	5.45049e-89
ENSG00000138449	homo sapiens	E-MTAB-7591	'SOX2 overexpression' vs 'wild type' in 'U-2982'	5.9	4.22563e-75			ENSG00000138449	SLC40A1	5.9	4.22563e-75
ENSG00000160013	homo sapiens	E-MTAB-7591	'SOX2 overexpression' vs 'wild type' in 'U-2982'	-5.9	9.08e-71			ENSG00000160013	PTGIR	-5.9	9.08e-71
ENSG00000176658	homo sapiens	E-MTAB-7613	'human cytomegalovirus (Towne strain)' vs 'none'	5.9	4.09014e-63			ENSG00000176658	MYO1D	5.9	4.09014e-63
ENSG00000170500	homo sapiens	E-MTAB-7591	'SOX2 overexpression' vs 'wild type' in 'U-2982'	5.9	2.3668e-58			ENSG00000170500	LONRF2	5.9	2.3668e-58
ENSG00000150873	homo sapiens	E-MTAB-7591	'SFRP2 overexpression' vs 'wild type' in 'U-2987'	-5.9	2.35087e-56			ENSG00000150873	C2orf50	-5.9	2.35087e-56
ENSG00000169860	homo sapiens	E-MTAB-7591	'SOX2 overexpression' vs 'wild type' in 'U-2982'	5.9	1.42185e-38			ENSG00000169860	P2RY1	5.9	1.42185e-38
ENSG00000231924	homo sapiens	E-MTAB-7591	'SFRP2 overexpression' vs 'wild type' in 'U-2987'	5.9	8.27264e-26			ENSG00000231924	PSG1	5.9	8.27264e-26
ENSG00000158825	homo sapiens	E-MTAB-7591	'SFRP2 overexpression' vs 'wild type' in 'U-2987'	5.9	6.16802e-25			ENSG00000158825	CDA	5.9	6.16802e-25
ENSG00000230461	homo sapiens	E-MTAB-7591	'SOX2 overexpression' vs 'wild type' in 'U-2982'	5.9	1.14447e-21			ENSG00000230461	PROX1-AS1	5.9	1.14447e-21
ENSG00000184254	homo sapiens	E-MTAB-7613	'human cytomegalovirus (Towne strain)' vs 'none'	5.9	1.83412e-19			ENSG00000184254	ALDH1A3	5.9	1.83412e-19
ENSG00000155849	homo sapiens	E-MTAB-7591	'SFRP2 overexpression' vs 'wild type' in 'U-2987'	5.9	5.51506e-19			ENSG00000155849	ELMO1	5.9	5.51506e-19
ENSG00000008196	homo sapiens	E-MTAB-7591	'SOX2 overexpression' vs 'wild type' in 'U-2982'	5.9	1.93756e-18			ENSG00000008196	TFAP2B	5.9	1.93756e-18
ENSG00000110680	homo sapiens	E-MTAB-7613	'human cytomegalovirus (Towne strain)' vs 'none'	5.9	7.95795e-16			ENSG00000110680	CALCA	5.9	7.95795e-16
ENSG00000114805	homo sapiens	E-MTAB-7591	'SOX2 overexpression' vs 'wild type' in 'U-2982'	5.9	1.01749e-15			ENSG00000114805	PLCH1	5.9	1.01749e-15
ENSG00000230587	homo sapiens	E-MTAB-7591	'SOX2 overexpression' vs 'wild type' in 'U-2982'	5.9	3.88451e-15			ENSG00000230587	LINC02580	5.9	3.88451e-15
ENSG00000155918	homo sapiens	E-MTAB-7613	'human cytomegalovirus (Towne strain)' vs 'none'	5.9	3.94076e-15			ENSG00000155918	RAET1L	5.9	3.94076e-15
ENSG00000253525	homo sapiens	E-MTAB-7591	'SFRP2 overexpression' vs 'wild type' in 'U-2987'	-5.9	5.60617e-15			ENSG00000253525	AC104966.1	-5.9	5.60617e-15
ENSG00000082175	homo sapiens	E-MTAB-7591	'SFRP2 overexpression' vs 'wild type' in 'U-2987'	5.9	8.92688e-15			ENSG00000082175	PGR	5.9	8.92688e-15
ENSG00000124256	homo sapiens	E-MTAB-7591	'SFRP2 overexpression' vs 'wild type' in 'U-2987'	5.9	1.09552e-14			ENSG00000124256	ZBP1	5.9	1.09552e-14
ENSG00000213279	homo sapiens	E-MTAB-7591	'SOX2 overexpression' vs 'wild type' in 'U-2982'	-5.9	1.21083e-14			ENSG00000213279	Z97192.2	-5.9	1.21083e-14
ENSG00000228408	homo sapiens	E-MTAB-7591	'SFRP2 overexpression' vs 'wild type' in 'U-2987'	-5.9	1.277e-14			ENSG00000228408	AL031056.1	-5.9	1.277e-14
ENSG00000224127	homo sapiens	E-MTAB-7591	'SOX2 overexpression' vs 'wild type' in 'U-2982'	-5.9	3.38093e-14			ENSG00000224127	AC099786.1	-5.9	3.38093e-14
ENSG00000112812	homo sapiens	E-MTAB-7613	'human cytomegalovirus (Towne strain)' vs 'none'	5.9	6.28998e-13			ENSG00000112812	PRSS16	5.9	6.28998e-13
ENSG00000163630	homo sapiens	E-GEOD-22866	'glioblastoma' vs 'control'	-5.9	2.92189e-10			ENSG00000163630	SYNPR	-5.9	2.92189e-10
ENSG00000103316	homo sapiens	E-GEOD-22866	'glioblastoma' vs 'control'	-5.9	4.00499e-10			ENSG00000103316	CRYM	-5.9	4.00499e-10
ENSG00000135245	homo sapiens	E-GEOD-7835	'deferoxamine; 100 nanomolar echinomycin' vs 'deferoxamine; none'	-5.9	1.48855e-09			ENSG00000135245	HILPDA	-5.9	1.48855e-09
ENSG00000125629	homo sapiens	E-GEOD-7835	'deferoxamine; 100 nanomolar echinomycin' vs 'deferoxamine; none'	-5.9	2.89001e-09			ENSG00000125629	INSIG2	-5.9	2.89001e-09
ENSG00000150347	homo sapiens	E-GEOD-7835	'deferoxamine; 100 nanomolar echinomycin' vs 'deferoxamine; none'	-5.9	4.92994e-09			ENSG00000150347	ARID5B	-5.9	4.92994e-09
ENSG00000167779	homo sapiens	E-MTAB-4771	'astrocyte overexpressing 7 genes' vs 'glioblastoma cell line'	-5.9	3.58795e-07			ENSG00000167779	IGFBP6	-5.9	3.58795e-07
ENSG00000282692	homo sapiens	E-MTAB-7613	'human cytomegalovirus (Towne strain)' vs 'none'	5.9	7.18961e-07			ENSG00000282692	AC129915.3	5.9	7.18961e-07
ENSG00000170430	homo sapiens	E-MTAB-7613	'human cytomegalovirus (Towne strain)' vs 'none'	5.9	7.74288e-07			ENSG00000170430	MGMT	5.9	7.74288e-07
ENSG00000270164	homo sapiens	E-MTAB-7613	'human cytomegalovirus (Towne strain)' vs 'none'	5.9	8.47811e-07			ENSG00000270164	LINC01480	5.9	8.47811e-07
ENSG00000101336	homo sapiens	E-MTAB-7613	'human cytomegalovirus (Towne strain)' vs 'none'	5.9	1.147e-06			ENSG00000101336	HCK	5.9	1.147e-06
ENSG00000122025	homo sapiens	E-MTAB-7613	'human cytomegalovirus (Towne strain)' vs 'none'	5.9	1.46975e-06			ENSG00000122025	FLT3	5.9	1.46975e-06
ENSG00000145555	homo sapiens	E-MTAB-4771	'astrocyte overexpressing 7 genes' vs 'glioblastoma cell line'	-5.9	1.59723e-06			ENSG00000145555	MYO10	-5.9	1.59723e-06
ENSG00000090376	homo sapiens	E-MTAB-4771	'astrocyte overexpressing 4 genes' vs 'glioblastoma cell line'	5.9	1.84529e-06			ENSG00000090376	IRAK3	5.9	1.84529e-06
ENSG00000146938	homo sapiens	E-MTAB-4771	'astrocyte overexpressing 7 genes' vs 'glioblastoma cell line'	5.9	3.04755e-06			ENSG00000146938	NLGN4X	5.9	3.04755e-06
ENSG00000131981	homo sapiens	E-MTAB-4771	'astrocyte overexpressing 4 genes' vs 'glioblastoma cell line'	-5.9	5.99118e-06			ENSG00000131981	LGALS3	-5.9	5.99118e-06
ENSG00000198681	homo sapiens	E-MTAB-4771	'astrocyte overexpressing 7 genes' vs 'glioblastoma cell line'	-5.9	7.15059e-06			ENSG00000198681	MAGEA1	-5.9	7.15059e-06
ENSG00000130707	homo sapiens	E-GEOD-22385	'expression of dominant negative transgene of IRE1alpha' vs 'control'	-5.9	1.60191e-05			ENSG00000130707	ASS1	-5.9	1.60191e-05
ENSG00000163710	homo sapiens	E-GEOD-40776	'expressing O6-methylguanine methyltransferase' vs 'control'	5.9	2.86594e-05			ENSG00000163710	PCOLCE2	5.9	2.86594e-05

## Sheet: Upregulated
Gene	Species	Experiment accession	Comparison	log_2 fold change	Adjusted p-value	t-statistic
ENSG00000171551	homo sapiens	E-MTAB-7613	'human cytomegalovirus (Towne strain)' vs 'none'	11	1.15406e-18
ENSG00000155495	homo sapiens	E-MTAB-7613	'human cytomegalovirus (Towne strain)' vs 'none'	10.9	8.72789e-19
ENSG00000104413	homo sapiens	E-MTAB-7613	'human cytomegalovirus (Towne strain)' vs 'none'	10.9	8.81138e-19
ENSG00000163421	homo sapiens	E-MTAB-7613	'human cytomegalovirus (Towne strain)' vs 'none'	10.6	2.14765e-17
ENSG00000285722	homo sapiens	E-MTAB-7613	'human cytomegalovirus (Towne strain)' vs 'none'	10.5	6.98898e-45
ENSG00000135750	homo sapiens	E-MTAB-7613	'human cytomegalovirus (Towne strain)' vs 'none'	10.5	3.66594e-17
ENSG00000215612	homo sapiens	E-MTAB-7613	'human cytomegalovirus (Towne strain)' vs 'none'	10.4	9.58398e-17
ENSG00000145423	homo sapiens	E-MTAB-7591	'SFRP2 overexpression' vs 'wild type' in 'U-2987'	10.3	0
ENSG00000183421	homo sapiens	E-MTAB-7613	'human cytomegalovirus (Towne strain)' vs 'none'	10.2	2.4867e-16
ENSG00000162894	homo sapiens	E-MTAB-7613	'human cytomegalovirus (Towne strain)' vs 'none'	10.2	3.21978e-16
ENSG00000050327	homo sapiens	E-MTAB-7613	'human cytomegalovirus (Towne strain)' vs 'none'	10.1	7.67887e-16
ENSG00000152137	homo sapiens	E-MTAB-7613	'human cytomegalovirus (Towne strain)' vs 'none'	10	7.30459e-31
ENSG00000175658	homo sapiens	E-MTAB-7613	'human cytomegalovirus (Towne strain)' vs 'none'	9.9	2.3957e-15
ENSG00000164128	homo sapiens	E-MTAB-7613	'human cytomegalovirus (Towne strain)' vs 'none'	9.9	2.63001e-15
ENSG00000196352	homo sapiens	E-MTAB-7613	'human cytomegalovirus (Towne strain)' vs 'none'	9.8	1.30906e-108
ENSG00000141431	homo sapiens	E-MTAB-7613	'human cytomegalovirus (Towne strain)' vs 'none'	9.8	9.74184e-15
ENSG00000106278	homo sapiens	E-MTAB-7591	'SOX2 overexpression' vs 'wild type' in 'U-2982'	9.6	2.18207e-125
ENSG00000197249	homo sapiens	E-MTAB-7613	'human cytomegalovirus (Towne strain)' vs 'none'	9.6	2.20202e-14
ENSG00000255310	homo sapiens	E-MTAB-7613	'human cytomegalovirus (Towne strain)' vs 'none'	9.6	2.81825e-14
ENSG00000170689	homo sapiens	E-MTAB-7613	'human cytomegalovirus (Towne strain)' vs 'none'	9.5	1.09627e-84
ENSG00000289029	homo sapiens	E-MTAB-7613	'human cytomegalovirus (Towne strain)' vs 'none'	9.5	5.26461e-14
ENSG00000136327	homo sapiens	E-MTAB-7613	'human cytomegalovirus (Towne strain)' vs 'none'	9.5	6.31282e-14
ENSG00000214866	homo sapiens	E-MTAB-7613	'human cytomegalovirus (Towne strain)' vs 'none'	9.5	7.88453e-14
ENSG00000103460	homo sapiens	E-MTAB-7613	'human cytomegalovirus (Towne strain)' vs 'none'	9.4	1.07239e-13
ENSG00000163216	homo sapiens	E-MTAB-7613	'human cytomegalovirus (Towne strain)' vs 'none'	9.4	1.2233e-13
ENSG00000130762	homo sapiens	E-MTAB-7613	'human cytomegalovirus (Towne strain)' vs 'none'	9.3	1.19335e-13
ENSG00000184731	homo sapiens	E-MTAB-7613	'human cytomegalovirus (Towne strain)' vs 'none'	9.3	1.40037e-13
ENSG00000173705	homo sapiens	E-MTAB-7591	'SOX2 overexpression' vs 'wild type' in 'U-2982'	9.2	6.54607e-90
ENSG00000203706	homo sapiens	E-MTAB-7613	'human cytomegalovirus (Towne strain)' vs 'none'	9.2	5.18246e-13
ENSG00000148053	homo sapiens	E-MTAB-7591	'SOX2 overexpression' vs 'wild type' in 'U-2982'	9.1	0
ENSG00000219438	homo sapiens	E-MTAB-7613	'human cytomegalovirus (Towne strain)' vs 'none'	9.1	6.58063e-13
ENSG00000101188	homo sapiens	E-MTAB-7613	'human cytomegalovirus (Towne strain)' vs 'none'	9.1	9.26113e-13
ENSG00000077009	homo sapiens	E-MTAB-7613	'human cytomegalovirus (Towne strain)' vs 'none'	9.1	1.09606e-12
ENSG00000253301	homo sapiens	E-MTAB-7613	'human cytomegalovirus (Towne strain)' vs 'none'	9.1	1.29197e-12
ENSG00000120279	homo sapiens	E-MTAB-7613	'human cytomegalovirus (Towne strain)' vs 'none'	9.1	1.53374e-12
ENSG00000157404	homo sapiens	E-MTAB-7591	'SFRP2 overexpression' vs 'wild type' in 'U-2987'	9	4.17141e-45
ENSG00000214049	homo sapiens	E-MTAB-7591	'SFRP2 overexpression' vs 'wild type' in 'U-2987'	9	1.61582e-44
ENSG00000166145	homo sapiens	E-MTAB-7613	'human cytomegalovirus (Towne strain)' vs 'none'	9	2.01728e-32
ENSG00000101204	homo sapiens	E-MTAB-7613	'human cytomegalovirus (Towne strain)' vs 'none'	9	3.24131e-32
ENSG00000288638	homo sapiens	E-MTAB-7613	'human cytomegalovirus (Towne strain)' vs 'none'	9	1.27526e-12
ENSG00000163285	homo sapiens	E-MTAB-7613	'human cytomegalovirus (Towne strain)' vs 'none'	9	2.23929e-12
ENSG00000119125	homo sapiens	E-MTAB-7591	'SOX2 overexpression' vs 'wild type' in 'U-2982'	8.9	1.26477e-50
ENSG00000143469	homo sapiens	E-MTAB-7613	'human cytomegalovirus (Towne strain)' vs 'none'	8.9	2.60279e-16
ENSG00000169676	homo sapiens	E-MTAB-7613	'human cytomegalovirus (Towne strain)' vs 'none'	8.9	1.44677e-12
ENSG00000235782	homo sapiens	E-MTAB-7613	'human cytomegalovirus (Towne strain)' vs 'none'	8.9	6.89472e-12
ENSG00000162595	homo sapiens	E-MTAB-7591	'SOX2 overexpression' vs 'wild type' in 'U-2982'	8.8	0
ENSG00000204287	homo sapiens	E-MTAB-7591	'SOX2 overexpression' vs 'wild type' in 'U-2982'	8.8	1.38281e-56
ENSG00000185149	homo sapiens	E-MTAB-7591	'SOX2 overexpression' vs 'wild type' in 'U-2982'	8.8	3.10435e-35
ENSG00000204959	homo sapiens	E-MTAB-7613	'human cytomegalovirus (Towne strain)' vs 'none'	8.8	5.93541e-12
ENSG00000182747	homo sapiens	E-MTAB-7613	'human cytomegalovirus (Towne strain)' vs 'none'	8.8	6.00634e-12
ENSG00000203900	homo sapiens	E-MTAB-7613	'human cytomegalovirus (Towne strain)' vs 'none'	8.8	6.11074e-12
ENSG00000118971	homo sapiens	E-MTAB-4771	'astrocyte overexpressing 4 genes' vs 'glioblastoma cell line'	8.8	7.23228e-07
ENSG00000163624	homo sapiens	E-MTAB-7613	'human cytomegalovirus (Towne strain)' vs 'none'	8.7	6.17605e-50
ENSG00000211892	homo sapiens	E-MTAB-7613	'human cytomegalovirus (Towne strain)' vs 'none'	8.7	9.57191e-12
ENSG00000184303	homo sapiens	E-MTAB-7613	'human cytomegalovirus (Towne strain)' vs 'none'	8.7	1.01946e-11
ENSG00000261127	homo sapiens	E-MTAB-7613	'human cytomegalovirus (Towne strain)' vs 'none'	8.7	2.27855e-11
ENSG00000204442	homo sapiens	E-MTAB-7613	'human cytomegalovirus (Towne strain)' vs 'none'	8.7	4.44758e-11
ENSG00000125869	homo sapiens	E-MTAB-7591	'SOX2 overexpression' vs 'wild type' in 'U-2982'	8.6	1.29236e-33
ENSG00000206432	homo sapiens	E-MTAB-7613	'human cytomegalovirus (Towne strain)' vs 'none'	8.6	1.05178e-29
ENSG00000187094	homo sapiens	E-MTAB-7613	'human cytomegalovirus (Towne strain)' vs 'none'	8.6	2.969e-29
ENSG00000077063	homo sapiens	E-MTAB-7613	'human cytomegalovirus (Towne strain)' vs 'none'	8.6	1.77636e-15
ENSG00000225813	homo sapiens	E-MTAB-7613	'human cytomegalovirus (Towne strain)' vs 'none'	8.6	8.82692e-12
ENSG00000172817	homo sapiens	E-MTAB-7613	'human cytomegalovirus (Towne strain)' vs 'none'	8.6	1.04373e-11
ENSG00000124102	homo sapiens	E-MTAB-7613	'human cytomegalovirus (Towne strain)' vs 'none'	8.6	2.3535e-11
ENSG00000136574	homo sapiens	E-MTAB-7613	'human cytomegalovirus (Towne strain)' vs 'none'	8.6	2.58328e-11
ENSG00000063515	homo sapiens	E-MTAB-7613	'human cytomegalovirus (Towne strain)' vs 'none'	8.6	3.67353e-11
ENSG00000178789	homo sapiens	E-MTAB-7613	'human cytomegalovirus (Towne strain)' vs 'none'	8.6	3.84601e-11
ENSG00000162892	homo sapiens	E-MTAB-7613	'human cytomegalovirus (Towne strain)' vs 'none'	8.6	4.02573e-11
ENSG00000135625	homo sapiens	E-MTAB-7613	'human cytomegalovirus (Towne strain)' vs 'none'	8.6	4.2331e-11
ENSG00000100285	homo sapiens	E-MTAB-4771	'astrocyte overexpressing 7 genes' vs 'glioblastoma cell line'	8.6	6.35319e-07
ENSG00000136002	homo sapiens	E-MTAB-7591	'SOX2 overexpression' vs 'wild type' in 'U-2982'	8.5	0
ENSG00000174607	homo sapiens	E-MTAB-7591	'SOX2 overexpression' vs 'wild type' in 'U-2982'	8.5	6.09821e-153
ENSG00000119698	homo sapiens	E-MTAB-7613	'human cytomegalovirus (Towne strain)' vs 'none'	8.5	6.49868e-29
ENSG00000170099	homo sapiens	E-MTAB-7613	'human cytomegalovirus (Towne strain)' vs 'none'	8.5	4.23146e-15
ENSG00000162367	homo sapiens	E-MTAB-7613	'human cytomegalovirus (Towne strain)' vs 'none'	8.5	7.95193e-15
ENSG00000105976	homo sapiens	E-MTAB-7613	'human cytomegalovirus (Towne strain)' vs 'none'	8.4	2.93086e-283
ENSG00000268388	homo sapiens	E-MTAB-7591	'SOX2 overexpression' vs 'wild type' in 'U-2982'	8.4	3.20008e-209
ENSG00000158014	homo sapiens	E-MTAB-7613	'human cytomegalovirus (Towne strain)' vs 'none'	8.4	1.18239e-86
ENSG00000151834	homo sapiens	E-MTAB-7591	'SOX2 overexpression' vs 'wild type' in 'U-2982'	8.4	6.35648e-43
ENSG00000113430	homo sapiens	E-MTAB-7613	'human cytomegalovirus (Towne strain)' vs 'none'	8.4	1.16018e-34
ENSG00000112796	homo sapiens	E-MTAB-7613	'human cytomegalovirus (Towne strain)' vs 'none'	8.4	5.33425e-11
ENSG00000230316	homo sapiens	E-MTAB-7613	'human cytomegalovirus (Towne strain)' vs 'none'	8.4	1.04577e-10
ENSG00000134602	homo sapiens	E-MTAB-7613	'human cytomegalovirus (Towne strain)' vs 'none'	8.4	1.63999e-10
ENSG00000102678	homo sapiens	E-MTAB-7613	'human cytomegalovirus (Towne strain)' vs 'none'	8.4	2.02125e-10
ENSG00000060718	homo sapiens	E-MTAB-4771	'astrocyte overexpressing 4 genes' vs 'glioblastoma cell line'	8.4	1.8338e-06
ENSG00000073756	homo sapiens	E-MTAB-7591	'SFRP2 overexpression' vs 'wild type' in 'U-2987'	8.3	5.5608e-50
ENSG00000288694	homo sapiens	E-MTAB-7613	'human cytomegalovirus (Towne strain)' vs 'none'	8.3	3.65762e-14
ENSG00000198680	homo sapiens	E-MTAB-7613	'human cytomegalovirus (Towne strain)' vs 'none'	8.3	5.29913e-14
ENSG00000125878	homo sapiens	E-MTAB-7613	'human cytomegalovirus (Towne strain)' vs 'none'	8.3	7.0402e-11
ENSG00000136695	homo sapiens	E-MTAB-7613	'human cytomegalovirus (Towne strain)' vs 'none'	8.3	1.47375e-10
ENSG00000261189	homo sapiens	E-MTAB-7613	'human cytomegalovirus (Towne strain)' vs 'none'	8.3	1.70932e-10
ENSG00000235537	homo sapiens	E-MTAB-7613	'human cytomegalovirus (Towne strain)' vs 'none'	8.3	2.08107e-10
ENSG00000065609	homo sapiens	E-MTAB-7613	'human cytomegalovirus (Towne strain)' vs 'none'	8.3	4.02468e-10
ENSG00000106511	homo sapiens	E-MTAB-4771	'astrocyte overexpressing 7 genes' vs 'glioblastoma cell line'	8.3	9.76219e-07
ENSG00000067715	homo sapiens	E-MTAB-7591	'SOX2 overexpression' vs 'wild type' in 'U-2982'	8.2	3.24344e-82
ENSG00000138622	homo sapiens	E-MTAB-7613	'human cytomegalovirus (Towne strain)' vs 'none'	8.2	6.879e-14
ENSG00000174567	homo sapiens	E-MTAB-7613	'human cytomegalovirus (Towne strain)' vs 'none'	8.2	1.37843e-10
ENSG00000259029	homo sapiens	E-MTAB-7613	'human cytomegalovirus (Towne strain)' vs 'none'	8.2	3.58754e-10
ENSG00000269761	homo sapiens	E-MTAB-7613	'human cytomegalovirus (Towne strain)' vs 'none'	8.2	3.89158e-10
ENSG00000151702	homo sapiens	E-MTAB-7613	'human cytomegalovirus (Towne strain)' vs 'none'	8.2	4.49951e-10
ENSG00000107159	homo sapiens	E-GEOD-40776	'expressing O6-methylguanine methyltransferase' vs 'control'	8.2	4.68246e-05
ENSG00000174059	homo sapiens	E-MTAB-7591	'SOX2 overexpression' vs 'wild type' in 'U-2982'	8.1	0
ENSG00000165092	homo sapiens	E-MTAB-7591	'SOX2 overexpression' vs 'wild type' in 'U-2982'	8.1	0
ENSG00000130294	homo sapiens	E-MTAB-7613	'human cytomegalovirus (Towne strain)' vs 'none'	8.1	6.26225e-298
ENSG00000092421	homo sapiens	E-MTAB-7591	'SOX2 overexpression' vs 'wild type' in 'U-2982'	8.1	9.68906e-61
ENSG00000164458	homo sapiens	E-MTAB-7613	'human cytomegalovirus (Towne strain)' vs 'none'	8.1	1.94335e-13
ENSG00000163501	homo sapiens	E-MTAB-7613	'human cytomegalovirus (Towne strain)' vs 'none'	8.1	5.27807e-10
ENSG00000287887	homo sapiens	E-MTAB-7613	'human cytomegalovirus (Towne strain)' vs 'none'	8.1	9.63369e-10
ENSG00000120149	homo sapiens	E-MTAB-7613	'human cytomegalovirus (Towne strain)' vs 'none'	8.1	9.92214e-10
ENSG00000177519	homo sapiens	E-MTAB-7613	'human cytomegalovirus (Towne strain)' vs 'none'	8.1	1.21136e-09
ENSG00000134202	homo sapiens	E-MTAB-4771	'astrocyte overexpressing 7 genes' vs 'glioblastoma cell line'	8.1	3.36938e-07
ENSG00000100473	homo sapiens	E-MTAB-4771	'astrocyte overexpressing 7 genes' vs 'glioblastoma cell line'	8.1	3.13196e-06
ENSG00000091972	homo sapiens	E-MTAB-7591	'SOX2 overexpression' vs 'wild type' in 'U-2982'	8	3.36522e-179
ENSG00000046604	homo sapiens	E-MTAB-7613	'human cytomegalovirus (Towne strain)' vs 'none'	8	4.12385e-144
ENSG00000108691	homo sapiens	E-MTAB-7613	'human cytomegalovirus (Towne strain)' vs 'none'	8	1.71645e-122
ENSG00000117707	homo sapiens	E-MTAB-7591	'SOX2 overexpression' vs 'wild type' in 'U-2982'	8	6.25065e-91
ENSG00000076826	homo sapiens	E-MTAB-7613	'human cytomegalovirus (Towne strain)' vs 'none'	8	1.06864e-30
ENSG00000146530	homo sapiens	E-MTAB-7591	'SOX2 overexpression' vs 'wild type' in 'U-2982'	8	1.23556e-28
ENSG00000229621	homo sapiens	E-MTAB-7613	'human cytomegalovirus (Towne strain)' vs 'none'	8	8.17327e-25
ENSG00000131831	homo sapiens	E-MTAB-7613	'human cytomegalovirus (Towne strain)' vs 'none'	8	2.25003e-13
ENSG00000112562	homo sapiens	E-MTAB-7613	'human cytomegalovirus (Towne strain)' vs 'none'	8	1.21539e-09
ENSG00000164841	homo sapiens	E-MTAB-7613	'human cytomegalovirus (Towne strain)' vs 'none'	8	1.34659e-09
ENSG00000188511	homo sapiens	E-MTAB-7613	'human cytomegalovirus (Towne strain)' vs 'none'	8	1.63717e-09
ENSG00000164694	homo sapiens	E-MTAB-7613	'human cytomegalovirus (Towne strain)' vs 'none'	8	1.72728e-09
ENSG00000161249	homo sapiens	E-MTAB-7613	'human cytomegalovirus (Towne strain)' vs 'none'	7.9	1.01499e-41
ENSG00000046774	homo sapiens	E-MTAB-7613	'human cytomegalovirus (Towne strain)' vs 'none'	7.9	2.46295e-09
ENSG00000111262	homo sapiens	E-MTAB-7613	'human cytomegalovirus (Towne strain)' vs 'none'	7.9	2.67761e-09
ENSG00000153266	homo sapiens	E-MTAB-7613	'human cytomegalovirus (Towne strain)' vs 'none'	7.9	3.57623e-09
ENSG00000130700	homo sapiens	E-MTAB-7613	'human cytomegalovirus (Towne strain)' vs 'none'	7.9	7.66995e-09
ENSG00000117707	homo sapiens	E-MTAB-7591	'SOX2 overexpression' vs 'wild type' in 'U-343 MG'	7.8	0
ENSG00000145703	homo sapiens	E-MTAB-7591	'SOX2 overexpression' vs 'wild type' in 'U-2982'	7.8	1.09651e-183
ENSG00000102755	homo sapiens	E-MTAB-7591	'SOX2 overexpression' vs 'wild type' in 'U-2982'	7.8	7.75511e-105
ENSG00000135373	homo sapiens	E-MTAB-7591	'SOX2 overexpression' vs 'wild type' in 'U-2982'	7.8	1.93057e-66
ENSG00000089327	homo sapiens	E-MTAB-7613	'human cytomegalovirus (Towne strain)' vs 'none'	7.8	2.83783e-59
ENSG00000165078	homo sapiens	E-MTAB-7591	'SOX2 overexpression' vs 'wild type' in 'U-2982'	7.8	2.30305e-49
ENSG00000227706	homo sapiens	E-MTAB-7591	'SFRP2 overexpression' vs 'wild type' in 'U-2987'	7.8	6.45231e-27
ENSG00000259094	homo sapiens	E-MTAB-7591	'SFRP2 overexpression' vs 'wild type' in 'U-2987'	7.8	2.02029e-26
ENSG00000100433	homo sapiens	E-MTAB-7613	'human cytomegalovirus (Towne strain)' vs 'none'	7.8	4.98146e-09
ENSG00000168267	homo sapiens	E-MTAB-7613	'human cytomegalovirus (Towne strain)' vs 'none'	7.8	8.57392e-09
ENSG00000196569	homo sapiens	E-MTAB-7591	'SOX2 overexpression' vs 'wild type' in 'U-2982'	7.7	0
ENSG00000124126	homo sapiens	E-MTAB-7591	'SOX2 overexpression' vs 'wild type' in 'U-2982'	7.7	0
ENSG00000139970	homo sapiens	E-MTAB-7591	'SOX2 overexpression' vs 'wild type' in 'U-2982'	7.7	1.21723e-272
ENSG00000181449	homo sapiens	E-MTAB-7591	'SOX2 overexpression' vs 'wild type' in 'U-2982'	7.7	2.53118e-108
ENSG00000005471	homo sapiens	E-MTAB-7591	'SOX2 overexpression' vs 'wild type' in 'U-2982'	7.7	3.86859e-102
ENSG00000106565	homo sapiens	E-MTAB-7591	'SFRP2 overexpression' vs 'wild type' in 'U-2987'	7.7	2.48424e-71
ENSG00000002587	homo sapiens	E-MTAB-7591	'SOX2 overexpression' vs 'wild type' in 'U-2982'	7.7	7.43797e-41
ENSG00000169031	homo sapiens	E-MTAB-7591	'SOX2 overexpression' vs 'wild type' in 'U-2982'	7.7	3.29551e-29
ENSG00000106852	homo sapiens	E-MTAB-7613	'human cytomegalovirus (Towne strain)' vs 'none'	7.7	7.44995e-18
ENSG00000163623	homo sapiens	E-MTAB-7613	'human cytomegalovirus (Towne strain)' vs 'none'	7.7	1.91851e-12
ENSG00000120093	homo sapiens	E-MTAB-7613	'human cytomegalovirus (Towne strain)' vs 'none'	7.7	3.21889e-12
ENSG00000122733	homo sapiens	E-MTAB-7613	'human cytomegalovirus (Towne strain)' vs 'none'	7.7	4.24861e-12
ENSG00000150051	homo sapiens	E-MTAB-7613	'human cytomegalovirus (Towne strain)' vs 'none'	7.7	3.41931e-09
ENSG00000159251	homo sapiens	E-MTAB-7613	'human cytomegalovirus (Towne strain)' vs 'none'	7.7	8.22995e-09
ENSG00000075891	homo sapiens	E-MTAB-7613	'human cytomegalovirus (Towne strain)' vs 'none'	7.7	9.35564e-09
ENSG00000166670	homo sapiens	E-MTAB-7613	'human cytomegalovirus (Towne strain)' vs 'none'	7.7	1.06455e-08
ENSG00000170162	homo sapiens	E-MTAB-7613	'human cytomegalovirus (Towne strain)' vs 'none'	7.7	1.08627e-08
ENSG00000019582	homo sapiens	E-MTAB-7591	'SOX2 overexpression' vs 'wild type' in 'U-2982'	7.6	1.50729e-115
ENSG00000186197	homo sapiens	E-MTAB-7613	'human cytomegalovirus (Towne strain)' vs 'none'	7.6	2.82608e-27
ENSG00000168671	homo sapiens	E-MTAB-7591	'SOX2 overexpression' vs 'wild type' in 'U-2982'	7.6	3.19429e-25
ENSG00000159166	homo sapiens	E-MTAB-7613	'human cytomegalovirus (Towne strain)' vs 'none'	7.6	8.10608e-12
ENSG00000166342	homo sapiens	E-MTAB-7613	'human cytomegalovirus (Towne strain)' vs 'none'	7.6	4.77994e-09
ENSG00000197588	homo sapiens	E-MTAB-7613	'human cytomegalovirus (Towne strain)' vs 'none'	7.6	7.63777e-09
ENSG00000142449	homo sapiens	E-MTAB-7613	'human cytomegalovirus (Towne strain)' vs 'none'	7.6	1.51619e-08
ENSG00000241157	homo sapiens	E-MTAB-7613	'human cytomegalovirus (Towne strain)' vs 'none'	7.6	1.60842e-08
ENSG00000121898	homo sapiens	E-MTAB-7613	'human cytomegalovirus (Towne strain)' vs 'none'	7.6	2.56601e-08
ENSG00000154342	homo sapiens	E-MTAB-7613	'human cytomegalovirus (Towne strain)' vs 'none'	7.6	4.75342e-08
ENSG00000134202	homo sapiens	E-MTAB-4771	'astrocyte overexpressing 4 genes' vs 'glioblastoma cell line'	7.6	1.80241e-06
ENSG00000047365	homo sapiens	E-MTAB-4771	'astrocyte overexpressing 4 genes' vs 'glioblastoma cell line'	7.6	3.65018e-06
ENSG00000091129	homo sapiens	E-MTAB-7591	'SOX2 overexpression' vs 'wild type' in 'U-2982'	7.5	0
ENSG00000120278	homo sapiens	E-MTAB-7591	'SOX2 overexpression' vs 'wild type' in 'U-2982'	7.5	5.81439e-265
ENSG00000158089	homo sapiens	E-MTAB-7591	'SFRP2 overexpression' vs 'wild type' in 'U-2987'	7.5	5.55471e-109
ENSG00000230316	homo sapiens	E-MTAB-7591	'SOX2 overexpression' vs 'wild type' in 'U-2982'	7.5	7.60936e-56
ENSG00000002933	homo sapiens	E-MTAB-7591	'SFRP2 overexpression' vs 'wild type' in 'U-2987'	7.5	7.09009e-51
ENSG00000249242	homo sapiens	E-MTAB-7591	'SOX2 overexpression' vs 'wild type' in 'U-2982'	7.5	5.34086e-44
ENSG00000101445	homo sapiens	E-MTAB-7591	'SOX2 overexpression' vs 'wild type' in 'U-2982'	7.5	1.1923e-38
ENSG00000041515	homo sapiens	E-MTAB-7591	'SOX2 overexpression' vs 'wild type' in 'U-2982'	7.5	5.94879e-33
ENSG00000165349	homo sapiens	E-MTAB-7591	'SOX2 overexpression' vs 'wild type' in 'U-2982'	7.5	2.98658e-24
ENSG00000100290	homo sapiens	E-MTAB-7613	'human cytomegalovirus (Towne strain)' vs 'none'	7.5	7.20286e-17
ENSG00000082497	homo sapiens	E-MTAB-7613	'human cytomegalovirus (Towne strain)' vs 'none'	7.5	1.06939e-11
ENSG00000152315	homo sapiens	E-MTAB-7613	'human cytomegalovirus (Towne strain)' vs 'none'	7.5	1.45956e-11
ENSG00000125850	homo sapiens	E-MTAB-7613	'human cytomegalovirus (Towne strain)' vs 'none'	7.5	6.73518e-11
ENSG00000281160	homo sapiens	E-MTAB-7613	'human cytomegalovirus (Towne strain)' vs 'none'	7.5	3.37537e-08
ENSG00000152784	homo sapiens	E-MTAB-7613	'human cytomegalovirus (Towne strain)' vs 'none'	7.5	3.87963e-08
ENSG00000170454	homo sapiens	E-MTAB-7613	'human cytomegalovirus (Towne strain)' vs 'none'	7.5	5.93488e-08
ENSG00000115457	homo sapiens	E-MTAB-4771	'astrocyte overexpressing 7 genes' vs 'glioblastoma cell line'	7.5	3.36938e-07
ENSG00000133026	homo sapiens	E-MTAB-4771	'astrocyte overexpressing 7 genes' vs 'glioblastoma cell line'	7.5	9.21197e-07
ENSG00000158966	homo sapiens	E-MTAB-7591	'SOX2 overexpression' vs 'wild type' in 'U-2982'	7.4	6.14992e-201
ENSG00000076944	homo sapiens	E-MTAB-7613	'human cytomegalovirus (Towne strain)' vs 'none'	7.4	1.25033e-62
ENSG00000126010	homo sapiens	E-MTAB-7591	'SOX2 overexpression' vs 'wild type' in 'U-2982'	7.4	1.86252e-53
ENSG00000198626	homo sapiens	E-MTAB-7613	'human cytomegalovirus (Towne strain)' vs 'none'	7.4	1.1125e-45
ENSG00000128610	homo sapiens	E-MTAB-7591	'SOX2 overexpression' vs 'wild type' in 'U-2982'	7.4	1.84966e-42
ENSG00000115290	homo sapiens	E-MTAB-7591	'SOX2 overexpression' vs 'wild type' in 'U-2982'	7.4	1.65753e-31
ENSG00000171044	homo sapiens	E-MTAB-7613	'human cytomegalovirus (Towne strain)' vs 'none'	7.4	5.79745e-21
ENSG00000157445	homo sapiens	E-MTAB-7613	'human cytomegalovirus (Towne strain)' vs 'none'	7.4	6.19109e-08
ENSG00000286788	homo sapiens	E-MTAB-7613	'human cytomegalovirus (Towne strain)' vs 'none'	7.4	6.99154e-08
ENSG00000183876	homo sapiens	E-GEOD-40776	'expressing O6-methylguanine methyltransferase' vs 'control'	7.4	3.7356e-05
ENSG00000196549	homo sapiens	E-MTAB-7591	'SFRP2 overexpression' vs 'wild type' in 'U-2987'	7.3	0
ENSG00000158528	homo sapiens	E-MTAB-7591	'SOX2 overexpression' vs 'wild type' in 'U-2982'	7.3	5.95049e-89
ENSG00000132530	homo sapiens	E-MTAB-7591	'SFRP2 overexpression' vs 'wild type' in 'U-2987'	7.3	1.48693e-84
ENSG00000069482	homo sapiens	E-MTAB-7613	'human cytomegalovirus (Towne strain)' vs 'none'	7.3	1.54655e-80
ENSG00000178163	homo sapiens	E-MTAB-7591	'SOX2 overexpression' vs 'wild type' in 'U-2982'	7.3	2.53036e-41
ENSG00000124882	homo sapiens	E-MTAB-7591	'SOX2 overexpression' vs 'wild type' in 'U-2982'	7.3	2.43906e-31
ENSG00000111058	homo sapiens	E-MTAB-7591	'SOX2 overexpression' vs 'wild type' in 'U-2982'	7.3	5.38112e-31
ENSG00000160191	homo sapiens	E-MTAB-7591	'SOX2 overexpression' vs 'wild type' in 'U-2982'	7.3	3.60267e-23
ENSG00000238178	homo sapiens	E-MTAB-7591	'SOX2 overexpression' vs 'wild type' in 'U-2982'	7.3	4.07595e-23
ENSG00000112379	homo sapiens	E-MTAB-7613	'human cytomegalovirus (Towne strain)' vs 'none'	7.3	2.03868e-19
ENSG00000128917	homo sapiens	E-MTAB-7613	'human cytomegalovirus (Towne strain)' vs 'none'	7.3	9.14315e-11
ENSG00000258991	homo sapiens	E-MTAB-7613	'human cytomegalovirus (Towne strain)' vs 'none'	7.3	8.80298e-08
ENSG00000164626	homo sapiens	E-MTAB-7613	'human cytomegalovirus (Towne strain)' vs 'none'	7.3	1.23648e-07
ENSG00000273906	homo sapiens	E-MTAB-7613	'human cytomegalovirus (Towne strain)' vs 'none'	7.3	1.62256e-07
ENSG00000162344	homo sapiens	E-MTAB-7613	'human cytomegalovirus (Towne strain)' vs 'none'	7.3	1.72919e-07
ENSG00000144331	homo sapiens	E-MTAB-7613	'human cytomegalovirus (Towne strain)' vs 'none'	7.3	1.95787e-07
ENSG00000187821	homo sapiens	E-MTAB-7613	'human cytomegalovirus (Towne strain)' vs 'none'	7.3	2.16978e-07
ENSG00000133026	homo sapiens	E-MTAB-4771	'astrocyte overexpressing 4 genes' vs 'glioblastoma cell line'	7.3	7.23228e-07
ENSG00000115457	homo sapiens	E-MTAB-4771	'astrocyte overexpressing 4 genes' vs 'glioblastoma cell line'	7.3	7.97319e-07
ENSG00000196730	homo sapiens	E-MTAB-4771	'astrocyte overexpressing 4 genes' vs 'glioblastoma cell line'	7.3	1.69387e-06
ENSG00000175832	homo sapiens	E-MTAB-6681	'CRISPR/Cas9 mediated knockout of CIC' vs 'wild type genotype' in 'PD0325901; 1 micromolar; 24 hour'	7.2	0
ENSG00000166292	homo sapiens	E-MTAB-7591	'SOX2 overexpression' vs 'wild type' in 'U-2982'	7.2	0
ENSG00000172020	homo sapiens	E-MTAB-7591	'SOX2 overexpression' vs 'wild type' in 'U-2982'	7.2	0
ENSG00000170891	homo sapiens	E-MTAB-7591	'SOX2 overexpression' vs 'wild type' in 'U-2982'	7.2	4.18816e-102
ENSG00000109265	homo sapiens	E-MTAB-7591	'SOX2 overexpression' vs 'wild type' in 'U-2982'	7.2	8.10136e-46
ENSG00000105278	homo sapiens	E-MTAB-7613	'human cytomegalovirus (Towne strain)' vs 'none'	7.2	3.86607e-43
ENSG00000171766	homo sapiens	E-MTAB-7591	'SOX2 overexpression' vs 'wild type' in 'U-2982'	7.2	1.86756e-40
ENSG00000139910	homo sapiens	E-MTAB-7591	'SOX2 overexpression' vs 'wild type' in 'U-2982'	7.2	1.75645e-30
ENSG00000108924	homo sapiens	E-MTAB-7591	'SOX2 overexpression' vs 'wild type' in 'U-2982'	7.2	6.1189e-30
ENSG00000164647	homo sapiens	E-MTAB-7613	'human cytomegalovirus (Towne strain)' vs 'none'	7.2	1.54932e-29
ENSG00000106123	homo sapiens	E-MTAB-7613	'human cytomegalovirus (Towne strain)' vs 'none'	7.2	5.29275e-20
ENSG00000288947	homo sapiens	E-MTAB-7613	'human cytomegalovirus (Towne strain)' vs 'none'	7.2	3.85384e-07
ENSG00000235875	homo sapiens	E-MTAB-7613	'human cytomegalovirus (Towne strain)' vs 'none'	7.2	4.07592e-07
ENSG00000110852	homo sapiens	E-MTAB-7613	'human cytomegalovirus (Towne strain)' vs 'none'	7.2	5.15909e-07
ENSG00000228538	homo sapiens	E-MTAB-7613	'human cytomegalovirus (Towne strain)' vs 'none'	7.2	7.04742e-07
ENSG00000069482	homo sapiens	E-MTAB-4771	'astrocyte overexpressing 4 genes' vs 'glioblastoma cell line'	7.2	7.97319e-07
ENSG00000096696	homo sapiens	E-MTAB-7613	'human cytomegalovirus (Towne strain)' vs 'none'	7.2	1.84683e-06
ENSG00000106511	homo sapiens	E-MTAB-4771	'astrocyte overexpressing 4 genes' vs 'glioblastoma cell line'	7.2	3.55798e-06
ENSG00000140937	homo sapiens	E-MTAB-4771	'astrocyte overexpressing 7 genes' vs 'glioblastoma cell line'	7.2	1.71239e-05
ENSG00000183098	homo sapiens	E-GEOD-40776	'expressing O6-methylguanine methyltransferase' vs 'control'	7.2	5.67608e-05
ENSG00000060718	homo sapiens	E-MTAB-4771	'astrocyte overexpressing 7 genes' vs 'glioblastoma cell line'	7.2	0.000173569
ENSG00000137642	homo sapiens	E-MTAB-7591	'SOX2 overexpression' vs 'wild type' in 'U-2982'	7.1	1.40789e-240
ENSG00000003989	homo sapiens	E-MTAB-7591	'SOX2 overexpression' vs 'wild type' in 'U-2982'	7.1	2.80093e-127
ENSG00000128422	homo sapiens	E-MTAB-7591	'SFRP2 overexpression' vs 'wild type' in 'U-2987'	7.1	4.12511e-109
ENSG00000145390	homo sapiens	E-MTAB-7613	'human cytomegalovirus (Towne strain)' vs 'none'	7.1	9.46979e-74
ENSG00000121316	homo sapiens	E-MTAB-7591	'SOX2 overexpression' vs 'wild type' in 'U-2982'	7.1	1.78801e-54
ENSG00000215218	homo sapiens	E-MTAB-7591	'SFRP2 overexpression' vs 'wild type' in 'U-2987'	7.1	1.17612e-44
ENSG00000164484	homo sapiens	E-MTAB-7613	'human cytomegalovirus (Towne strain)' vs 'none'	7.1	1.00691e-39
ENSG00000163293	homo sapiens	E-MTAB-7613	'human cytomegalovirus (Towne strain)' vs 'none'	7.1	4.95163e-38
ENSG00000108342	homo sapiens	E-MTAB-7613	'human cytomegalovirus (Towne strain)' vs 'none'	7.1	7.11425e-36
ENSG00000099998	homo sapiens	E-MTAB-7591	'SFRP2 overexpression' vs 'wild type' in 'U-2987'	7.1	3.23892e-29
ENSG00000150556	homo sapiens	E-MTAB-7613	'human cytomegalovirus (Towne strain)' vs 'none'	7.1	6.67948e-24
ENSG00000179776	homo sapiens	E-MTAB-7591	'SOX2 overexpression' vs 'wild type' in 'U-2982'	7.1	1.42794e-21
ENSG00000188620	homo sapiens	E-MTAB-7613	'human cytomegalovirus (Towne strain)' vs 'none'	7.1	9.58078e-20
ENSG00000170745	homo sapiens	E-MTAB-7613	'human cytomegalovirus (Towne strain)' vs 'none'	7.1	7.22397e-14
ENSG00000198010	homo sapiens	E-MTAB-7613	'human cytomegalovirus (Towne strain)' vs 'none'	7.1	4.65809e-10
ENSG00000182742	homo sapiens	E-MTAB-7613	'human cytomegalovirus (Towne strain)' vs 'none'	7.1	3.70461e-07
ENSG00000288805	homo sapiens	E-MTAB-7613	'human cytomegalovirus (Towne strain)' vs 'none'	7.1	5.22226e-07
ENSG00000164532	homo sapiens	E-MTAB-7613	'human cytomegalovirus (Towne strain)' vs 'none'	7.1	5.98796e-07
ENSG00000101327	homo sapiens	E-MTAB-7613	'human cytomegalovirus (Towne strain)' vs 'none'	7.1	6.65546e-07
ENSG00000123080	homo sapiens	E-MTAB-4771	'astrocyte overexpressing 7 genes' vs 'glioblastoma cell line'	7.1	6.04488e-06
ENSG00000040731	homo sapiens	E-MTAB-7591	'SOX2 overexpression' vs 'wild type' in 'U-2982'	7	2.3194e-290
ENSG00000169429	homo sapiens	E-MTAB-7591	'SOX2 overexpression' vs 'wild type' in 'U-2982'	7	3.0628e-251
ENSG00000139219	homo sapiens	E-MTAB-7613	'human cytomegalovirus (Towne strain)' vs 'none'	7	3.13505e-76
ENSG00000085563	homo sapiens	E-MTAB-7591	'SOX2 overexpression' vs 'wild type' in 'U-2982'	7	1.71209e-58
ENSG00000078081	homo sapiens	E-MTAB-7591	'SOX2 overexpression' vs 'wild type' in 'U-2982'	7	1.50722e-52
ENSG00000151490	homo sapiens	E-MTAB-7591	'SOX2 overexpression' vs 'wild type' in 'U-2982'	7	1.86289e-28
ENSG00000170579	homo sapiens	E-MTAB-7591	'SOX2 overexpression' vs 'wild type' in 'U-2982'	7	6.53627e-28
ENSG00000046889	homo sapiens	E-MTAB-7591	'SOX2 overexpression' vs 'wild type' in 'U-2982'	7	6.46036e-24
ENSG00000121207	homo sapiens	E-MTAB-7591	'SOX2 overexpression' vs 'wild type' in 'U-2982'	7	1.62496e-21
ENSG00000236453	homo sapiens	E-MTAB-7613	'human cytomegalovirus (Towne strain)' vs 'none'	7	1.93274e-18
ENSG00000125378	homo sapiens	E-MTAB-7613	'human cytomegalovirus (Towne strain)' vs 'none'	7	2.57917e-18
ENSG00000135063	homo sapiens	E-MTAB-7613	'human cytomegalovirus (Towne strain)' vs 'none'	7	1.08482e-15
ENSG00000171714	homo sapiens	E-MTAB-7613	'human cytomegalovirus (Towne strain)' vs 'none'	7	1.41332e-07
ENSG00000065833	homo sapiens	E-MTAB-4771	'astrocyte overexpressing 4 genes' vs 'glioblastoma cell line'	7	4.57935e-07
ENSG00000257864	homo sapiens	E-MTAB-7613	'human cytomegalovirus (Towne strain)' vs 'none'	7	5.40772e-07
ENSG00000213214	homo sapiens	E-MTAB-7613	'human cytomegalovirus (Towne strain)' vs 'none'	7	8.69306e-07
ENSG00000135447	homo sapiens	E-MTAB-7613	'human cytomegalovirus (Towne strain)' vs 'none'	7	1.0672e-06
ENSG00000129450	homo sapiens	E-MTAB-7613	'human cytomegalovirus (Towne strain)' vs 'none'	7	1.1817e-06
ENSG00000119714	homo sapiens	E-GEOD-40776	'expressing O6-methylguanine methyltransferase' vs 'control'	7	1.37178e-06
ENSG00000235526	homo sapiens	E-MTAB-7613	'human cytomegalovirus (Towne strain)' vs 'none'	7	1.51523e-06
ENSG00000102755	homo sapiens	E-MTAB-7591	'SFRP2 overexpression' vs 'wild type' in 'U-2987'	6.9	0
ENSG00000176907	homo sapiens	E-MTAB-7591	'SOX2 overexpression' vs 'wild type' in 'U-2982'	6.9	2.76982e-292
ENSG00000122641	homo sapiens	E-MTAB-7591	'SFRP2 overexpression' vs 'wild type' in 'U-2987'	6.9	1.82505e-127
ENSG00000111799	homo sapiens	E-MTAB-7613	'human cytomegalovirus (Towne strain)' vs 'none'	6.9	3.59626e-110
ENSG00000010319	homo sapiens	E-MTAB-7591	'SOX2 overexpression' vs 'wild type' in 'U-2982'	6.9	1.09091e-93
ENSG00000138379	homo sapiens	E-MTAB-7591	'SOX2 overexpression' vs 'wild type' in 'U-2982'	6.9	9.69373e-46
ENSG00000074211	homo sapiens	E-MTAB-7613	'human cytomegalovirus (Towne strain)' vs 'none'	6.9	4.70134e-42
ENSG00000131737	homo sapiens	E-MTAB-7591	'SFRP2 overexpression' vs 'wild type' in 'U-2987'	6.9	3.61577e-37
ENSG00000205221	homo sapiens	E-MTAB-7591	'SOX2 overexpression' vs 'wild type' in 'U-2982'	6.9	1.14268e-36
ENSG00000131203	homo sapiens	E-MTAB-7591	'SOX2 overexpression' vs 'wild type' in 'U-2982'	6.9	1.76451e-36
ENSG00000125384	homo sapiens	E-MTAB-7613	'human cytomegalovirus (Towne strain)' vs 'none'	6.9	4.81677e-34
ENSG00000176746	homo sapiens	E-MTAB-7613	'human cytomegalovirus (Towne strain)' vs 'none'	6.9	2.1348e-30
ENSG00000152128	homo sapiens	E-MTAB-7613	'human cytomegalovirus (Towne strain)' vs 'none'	6.9	4.01074e-14
ENSG00000004799	homo sapiens	E-MTAB-7613	'human cytomegalovirus (Towne strain)' vs 'none'	6.9	3.17035e-09
ENSG00000172995	homo sapiens	E-MTAB-7613	'human cytomegalovirus (Towne strain)' vs 'none'	6.9	2.66535e-07
ENSG00000258661	homo sapiens	E-MTAB-7613	'human cytomegalovirus (Towne strain)' vs 'none'	6.9	3.6355e-07
ENSG00000289319	homo sapiens	E-MTAB-7613	'human cytomegalovirus (Towne strain)' vs 'none'	6.9	1.48466e-06
ENSG00000226252	homo sapiens	E-MTAB-7613	'human cytomegalovirus (Towne strain)' vs 'none'	6.9	1.50449e-06
ENSG00000278530	homo sapiens	E-MTAB-7613	'human cytomegalovirus (Towne strain)' vs 'none'	6.9	1.51013e-06
ENSG00000177272	homo sapiens	E-MTAB-7613	'human cytomegalovirus (Towne strain)' vs 'none'	6.9	1.53981e-06
ENSG00000168961	homo sapiens	E-MTAB-7591	'SFRP2 overexpression' vs 'wild type' in 'U-2987'	6.8	0
ENSG00000065320	homo sapiens	E-MTAB-7591	'SOX2 overexpression' vs 'wild type' in 'U-2982'	6.8	9.1895e-232
ENSG00000135929	homo sapiens	E-MTAB-7591	'SOX2 overexpression' vs 'wild type' in 'U-2982'	6.8	3.85049e-100
ENSG00000127955	homo sapiens	E-MTAB-7613	'human cytomegalovirus (Towne strain)' vs 'none'	6.8	1.72543e-74
ENSG00000271579	homo sapiens	E-MTAB-7591	'SOX2 overexpression' vs 'wild type' in 'U-2982'	6.8	1.01544e-21
ENSG00000139610	homo sapiens	E-MTAB-7591	'SOX2 overexpression' vs 'wild type' in 'U-2982'	6.8	1.98101e-20
ENSG00000196126	homo sapiens	E-MTAB-7591	'SOX2 overexpression' vs 'wild type' in 'U-2982'	6.8	1.99726e-20
ENSG00000164266	homo sapiens	E-MTAB-7613	'human cytomegalovirus (Towne strain)' vs 'none'	6.8	2.58218e-13
ENSG00000134121	homo sapiens	E-MTAB-4771	'astrocyte overexpressing 4 genes' vs 'glioblastoma cell line'	6.8	8.76747e-07
ENSG00000214513	homo sapiens	E-MTAB-7613	'human cytomegalovirus (Towne strain)' vs 'none'	6.8	1.13222e-06
ENSG00000089116	homo sapiens	E-MTAB-7613	'human cytomegalovirus (Towne strain)' vs 'none'	6.8	1.9123e-06
ENSG00000289423	homo sapiens	E-MTAB-7613	'human cytomegalovirus (Towne strain)' vs 'none'	6.8	1.99825e-06
ENSG00000261241	homo sapiens	E-MTAB-7613	'human cytomegalovirus (Towne strain)' vs 'none'	6.8	2.08217e-06
ENSG00000184305	homo sapiens	E-MTAB-7613	'human cytomegalovirus (Towne strain)' vs 'none'	6.8	2.43608e-06
ENSG00000277632	homo sapiens	E-MTAB-7613	'human cytomegalovirus (Towne strain)' vs 'none'	6.8	2.97901e-06
ENSG00000135424	homo sapiens	E-GEOD-40776	'expressing O6-methylguanine methyltransferase' vs 'control'	6.8	2.3922e-05
ENSG00000101134	homo sapiens	E-MTAB-4771	'astrocyte overexpressing 4 genes' vs 'glioblastoma cell line'	6.8	7.0002e-05
ENSG00000132688	homo sapiens	E-MTAB-7591	'SOX2 overexpression' vs 'wild type' in 'U-2982'	6.7	0
ENSG00000102287	homo sapiens	E-MTAB-7591	'SFRP2 overexpression' vs 'wild type' in 'U-2987'	6.7	1.09824e-119
ENSG00000272398	homo sapiens	E-MTAB-7613	'human cytomegalovirus (Towne strain)' vs 'none'	6.7	2.09742e-32
ENSG00000129993	homo sapiens	E-MTAB-7613	'human cytomegalovirus (Towne strain)' vs 'none'	6.7	1.66532e-27
ENSG00000273079	homo sapiens	E-MTAB-7591	'SOX2 overexpression' vs 'wild type' in 'U-2982'	6.7	1.37446e-25
ENSG00000188883	homo sapiens	E-MTAB-7613	'human cytomegalovirus (Towne strain)' vs 'none'	6.7	5.13325e-25
ENSG00000121361	homo sapiens	E-MTAB-7591	'SOX2 overexpression' vs 'wild type' in 'U-2982'	6.7	6.72438e-25
ENSG00000164283	homo sapiens	E-MTAB-7591	'SOX2 overexpression' vs 'wild type' in 'U-2982'	6.7	7.25137e-25
ENSG00000118946	homo sapiens	E-MTAB-7591	'SOX2 overexpression' vs 'wild type' in 'U-2982'	6.7	1.71429e-19
ENSG00000286393	homo sapiens	E-MTAB-7613	'human cytomegalovirus (Towne strain)' vs 'none'	6.7	2.92929e-13
ENSG00000256982	homo sapiens	E-MTAB-7613	'human cytomegalovirus (Towne strain)' vs 'none'	6.7	4.5516e-09
ENSG00000287796	homo sapiens	E-MTAB-7613	'human cytomegalovirus (Towne strain)' vs 'none'	6.7	9.72229e-07
ENSG00000100060	homo sapiens	E-MTAB-7613	'human cytomegalovirus (Towne strain)' vs 'none'	6.7	3.1833e-06
ENSG00000266265	homo sapiens	E-MTAB-7613	'human cytomegalovirus (Towne strain)' vs 'none'	6.7	3.43766e-06
ENSG00000259430	homo sapiens	E-MTAB-7613	'human cytomegalovirus (Towne strain)' vs 'none'	6.7	3.52837e-06
ENSG00000277268	homo sapiens	E-MTAB-7613	'human cytomegalovirus (Towne strain)' vs 'none'	6.7	3.54492e-06
ENSG00000185272	homo sapiens	E-MTAB-7613	'human cytomegalovirus (Towne strain)' vs 'none'	6.7	3.6982e-06
ENSG00000168843	homo sapiens	E-MTAB-7613	'human cytomegalovirus (Towne strain)' vs 'none'	6.7	3.80931e-06
ENSG00000137265	homo sapiens	E-MTAB-7613	'human cytomegalovirus (Towne strain)' vs 'none'	6.7	3.92352e-06
ENSG00000182674	homo sapiens	E-MTAB-7613	'human cytomegalovirus (Towne strain)' vs 'none'	6.7	4.29069e-06
ENSG00000124490	homo sapiens	E-MTAB-7613	'human cytomegalovirus (Towne strain)' vs 'none'	6.7	5.43681e-06
ENSG00000279314	homo sapiens	E-MTAB-7613	'human cytomegalovirus (Towne strain)' vs 'none'	6.7	5.9333e-06
ENSG00000259881	homo sapiens	E-MTAB-7613	'human cytomegalovirus (Towne strain)' vs 'none'	6.7	6.2532e-06
ENSG00000184937	homo sapiens	E-MTAB-7613	'human cytomegalovirus (Towne strain)' vs 'none'	6.7	6.28784e-06
ENSG00000146469	homo sapiens	E-MTAB-7613	'human cytomegalovirus (Towne strain)' vs 'none'	6.7	7.83799e-06
ENSG00000158731	homo sapiens	E-MTAB-7613	'human cytomegalovirus (Towne strain)' vs 'none'	6.7	9.95899e-06
ENSG00000166736	homo sapiens	E-MTAB-7613	'human cytomegalovirus (Towne strain)' vs 'none'	6.7	1.20578e-05
ENSG00000167748	homo sapiens	E-MTAB-7613	'human cytomegalovirus (Towne strain)' vs 'none'	6.7	1.315e-05
ENSG00000173705	homo sapiens	E-MTAB-4771	'astrocyte overexpressing 4 genes' vs 'glioblastoma cell line'	6.7	0.000156497
ENSG00000144668	homo sapiens	E-MTAB-7591	'SOX2 overexpression' vs 'wild type' in 'U-2982'	6.6	0
ENSG00000006210	homo sapiens	E-MTAB-7591	'SOX2 overexpression' vs 'wild type' in 'U-2982'	6.6	1.24487e-134
ENSG00000081052	homo sapiens	E-MTAB-7591	'SOX2 overexpression' vs 'wild type' in 'U-2982'	6.6	1.67299e-91
ENSG00000149256	homo sapiens	E-MTAB-7591	'SFRP2 overexpression' vs 'wild type' in 'U-2987'	6.6	1.32253e-45
ENSG00000197106	homo sapiens	E-MTAB-7613	'human cytomegalovirus (Towne strain)' vs 'none'	6.6	1.24544e-42
ENSG00000136842	homo sapiens	E-MTAB-7591	'SOX2 overexpression' vs 'wild type' in 'U-2982'	6.6	9.44176e-42
ENSG00000153208	homo sapiens	E-MTAB-7591	'SOX2 overexpression' vs 'wild type' in 'U-2982'	6.6	2.42484e-33
ENSG00000261036	homo sapiens	E-MTAB-7591	'SFRP2 overexpression' vs 'wild type' in 'U-2987'	6.6	1.11451e-24
ENSG00000065325	homo sapiens	E-MTAB-7591	'SFRP2 overexpression' vs 'wild type' in 'U-2987'	6.6	2.83029e-24
ENSG00000149573	homo sapiens	E-MTAB-7591	'SOX2 overexpression' vs 'wild type' in 'U-2982'	6.6	5.28459e-24
ENSG00000116745	homo sapiens	E-MTAB-7591	'SOX2 overexpression' vs 'wild type' in 'U-2982'	6.6	5.27216e-19
ENSG00000144596	homo sapiens	E-MTAB-7591	'SFRP2 overexpression' vs 'wild type' in 'U-2987'	6.6	1.58749e-18
ENSG00000144681	homo sapiens	E-MTAB-7613	'human cytomegalovirus (Towne strain)' vs 'none'	6.6	2.0058e-16
ENSG00000188816	homo sapiens	E-MTAB-7613	'human cytomegalovirus (Towne strain)' vs 'none'	6.6	1.23116e-12
ENSG00000185352	homo sapiens	E-MTAB-7613	'human cytomegalovirus (Towne strain)' vs 'none'	6.6	1.24273e-06
ENSG00000254535	homo sapiens	E-MTAB-7613	'human cytomegalovirus (Towne strain)' vs 'none'	6.6	5.92999e-06
ENSG00000135373	homo sapiens	E-MTAB-7613	'human cytomegalovirus (Towne strain)' vs 'none'	6.6	5.9486e-06
ENSG00000277013	homo sapiens	E-MTAB-7613	'human cytomegalovirus (Towne strain)' vs 'none'	6.6	6.34767e-06
ENSG00000248456	homo sapiens	E-MTAB-7613	'human cytomegalovirus (Towne strain)' vs 'none'	6.6	6.37669e-06
ENSG00000185933	homo sapiens	E-MTAB-7613	'human cytomegalovirus (Towne strain)' vs 'none'	6.6	6.63738e-06
ENSG00000253364	homo sapiens	E-MTAB-7613	'human cytomegalovirus (Towne strain)' vs 'none'	6.6	7.61309e-06
ENSG00000172554	homo sapiens	E-MTAB-7613	'human cytomegalovirus (Towne strain)' vs 'none'	6.6	9.11242e-06
ENSG00000276627	homo sapiens	E-MTAB-7613	'human cytomegalovirus (Towne strain)' vs 'none'	6.6	1.04275e-05
ENSG00000140557	homo sapiens	E-MTAB-7613	'human cytomegalovirus (Towne strain)' vs 'none'	6.6	1.35134e-05
ENSG00000254936	homo sapiens	E-MTAB-7613	'human cytomegalovirus (Towne strain)' vs 'none'	6.6	1.73341e-05
ENSG00000005001	homo sapiens	E-MTAB-7613	'human cytomegalovirus (Towne strain)' vs 'none'	6.6	1.76402e-05
ENSG00000127074	homo sapiens	E-MTAB-4771	'astrocyte overexpressing 4 genes' vs 'glioblastoma cell line'	6.6	2.78301e-05
ENSG00000101134	homo sapiens	E-MTAB-4771	'astrocyte overexpressing 7 genes' vs 'glioblastoma cell line'	6.6	5.22943e-05
ENSG00000146555	homo sapiens	E-MTAB-7591	'SOX2 overexpression' vs 'wild type' in 'U-2982'	6.5	0
ENSG00000165949	homo sapiens	E-MTAB-7591	'SFRP2 overexpression' vs 'wild type' in 'U-2987'	6.5	0
ENSG00000111913	homo sapiens	E-MTAB-7591	'SOX2 overexpression' vs 'wild type' in 'U-2982'	6.5	3.88378e-209
ENSG00000178075	homo sapiens	E-MTAB-7591	'SOX2 overexpression' vs 'wild type' in 'U-2982'	6.5	1.36485e-86
ENSG00000159217	homo sapiens	E-MTAB-7613	'human cytomegalovirus (Towne strain)' vs 'none'	6.5	1.44743e-79
ENSG00000111846	homo sapiens	E-MTAB-7591	'SOX2 overexpression' vs 'wild type' in 'U-2982'	6.5	1.69719e-78
ENSG00000164220	homo sapiens	E-MTAB-7591	'SFRP2 overexpression' vs 'wild type' in 'U-2987'	6.5	1.71718e-77
ENSG00000164761	homo sapiens	E-MTAB-7591	'SFRP2 overexpression' vs 'wild type' in 'U-2987'	6.5	3.0923e-73
ENSG00000231389	homo sapiens	E-MTAB-7591	'SOX2 overexpression' vs 'wild type' in 'U-2982'	6.5	9.32029e-66
ENSG00000204941	homo sapiens	E-MTAB-7591	'SFRP2 overexpression' vs 'wild type' in 'U-2987'	6.5	3.87843e-64
ENSG00000133101	homo sapiens	E-MTAB-7613	'human cytomegalovirus (Towne strain)' vs 'none'	6.5	3.26438e-58
ENSG00000077238	homo sapiens	E-MTAB-7613	'human cytomegalovirus (Towne strain)' vs 'none'	6.5	3.27917e-51
ENSG00000244198	homo sapiens	E-MTAB-7613	'human cytomegalovirus (Towne strain)' vs 'none'	6.5	2.19747e-47
ENSG00000069122	homo sapiens	E-MTAB-7591	'SFRP2 overexpression' vs 'wild type' in 'U-2987'	6.5	3.22088e-36
ENSG00000167244	homo sapiens	E-MTAB-7613	'human cytomegalovirus (Towne strain)' vs 'none'	6.5	7.97689e-36
ENSG00000173805	homo sapiens	E-MTAB-7591	'SOX2 overexpression' vs 'wild type' in 'U-2982'	6.5	1.6006e-31
ENSG00000111424	homo sapiens	E-MTAB-7613	'human cytomegalovirus (Towne strain)' vs 'none'	6.5	7.81333e-27
ENSG00000158125	homo sapiens	E-MTAB-7591	'SFRP2 overexpression' vs 'wild type' in 'U-2987'	6.5	5.69778e-20
ENSG00000280623	homo sapiens	E-MTAB-7591	'SOX2 overexpression' vs 'wild type' in 'U-2982'	6.5	1.26949e-18
ENSG00000117598	homo sapiens	E-MTAB-7591	'SOX2 overexpression' vs 'wild type' in 'U-2982'	6.5	2.01388e-18
ENSG00000019169	homo sapiens	E-MTAB-7591	'SFRP2 overexpression' vs 'wild type' in 'U-2987'	6.5	2.08093e-18
ENSG00000145808	homo sapiens	E-MTAB-7591	'SOX2 overexpression' vs 'wild type' in 'U-2982'	6.5	2.59835e-18
ENSG00000250538	homo sapiens	E-MTAB-7591	'SOX2 overexpression' vs 'wild type' in 'U-2982'	6.5	3.366e-18
ENSG00000234602	homo sapiens	E-MTAB-7613	'human cytomegalovirus (Towne strain)' vs 'none'	6.5	6.29785e-16
ENSG00000103241	homo sapiens	E-MTAB-7613	'human cytomegalovirus (Towne strain)' vs 'none'	6.5	9.6231e-16
ENSG00000171522	homo sapiens	E-MTAB-7613	'human cytomegalovirus (Towne strain)' vs 'none'	6.5	1.69578e-08
ENSG00000137090	homo sapiens	E-MTAB-7613	'human cytomegalovirus (Towne strain)' vs 'none'	6.5	1.99089e-08
ENSG00000046653	homo sapiens	E-MTAB-4771	'astrocyte overexpressing 7 genes' vs 'glioblastoma cell line'	6.5	9.76219e-07
ENSG00000156687	homo sapiens	E-MTAB-7613	'human cytomegalovirus (Towne strain)' vs 'none'	6.5	2.29348e-06
ENSG00000152932	homo sapiens	E-MTAB-7613	'human cytomegalovirus (Towne strain)' vs 'none'	6.5	9.93433e-06
ENSG00000156466	homo sapiens	E-MTAB-7613	'human cytomegalovirus (Towne strain)' vs 'none'	6.5	1.07949e-05
ENSG00000235205	homo sapiens	E-MTAB-7613	'human cytomegalovirus (Towne strain)' vs 'none'	6.5	1.16257e-05
ENSG00000267714	homo sapiens	E-MTAB-7613	'human cytomegalovirus (Towne strain)' vs 'none'	6.5	1.26407e-05
ENSG00000170214	homo sapiens	E-MTAB-7613	'human cytomegalovirus (Towne strain)' vs 'none'	6.5	1.39687e-05
ENSG00000170356	homo sapiens	E-MTAB-7613	'human cytomegalovirus (Towne strain)' vs 'none'	6.5	1.41092e-05
ENSG00000179399	homo sapiens	E-MTAB-7613	'human cytomegalovirus (Towne strain)' vs 'none'	6.5	1.4905e-05
ENSG00000256443	homo sapiens	E-MTAB-7613	'human cytomegalovirus (Towne strain)' vs 'none'	6.5	1.83232e-05
ENSG00000289089	homo sapiens	E-MTAB-7613	'human cytomegalovirus (Towne strain)' vs 'none'	6.5	1.96303e-05
ENSG00000139515	homo sapiens	E-MTAB-7613	'human cytomegalovirus (Towne strain)' vs 'none'	6.5	2.28392e-05
ENSG00000213937	homo sapiens	E-MTAB-7613	'human cytomegalovirus (Towne strain)' vs 'none'	6.5	2.67031e-05
ENSG00000173917	homo sapiens	E-GEOD-40776	'expressing O6-methylguanine methyltransferase' vs 'control'	6.5	4.01019e-05
ENSG00000171388	homo sapiens	E-GEOD-40776	'expressing O6-methylguanine methyltransferase' vs 'control'	6.5	5.57172e-05
ENSG00000016082	homo sapiens	E-MTAB-4771	'astrocyte overexpressing 7 genes' vs 'glioblastoma cell line'	6.5	8.24796e-05
ENSG00000135127	homo sapiens	E-MTAB-7613	'human cytomegalovirus (Towne strain)' vs 'none'	6.4	7.22e-91
ENSG00000165521	homo sapiens	E-MTAB-7613	'human cytomegalovirus (Towne strain)' vs 'none'	6.4	4.27557e-44
ENSG00000165929	homo sapiens	E-MTAB-7613	'human cytomegalovirus (Towne strain)' vs 'none'	6.4	1.31021e-34
ENSG00000289070	homo sapiens	E-MTAB-7613	'human cytomegalovirus (Towne strain)' vs 'none'	6.4	4.18714e-33
ENSG00000153291	homo sapiens	E-MTAB-7613	'human cytomegalovirus (Towne strain)' vs 'none'	6.4	5.84319e-32
ENSG00000153162	homo sapiens	E-MTAB-7613	'human cytomegalovirus (Towne strain)' vs 'none'	6.4	7.45905e-28
ENSG00000172031	homo sapiens	E-MTAB-7591	'SOX2 overexpression' vs 'wild type' in 'U-2982'	6.4	4.74939e-18
ENSG00000168824	homo sapiens	E-MTAB-7591	'SOX2 overexpression' vs 'wild type' in 'U-2982'	6.4	7.13688e-18
ENSG00000279965	homo sapiens	E-MTAB-7591	'SOX2 overexpression' vs 'wild type' in 'U-2982'	6.4	1.15126e-17
ENSG00000144119	homo sapiens	E-MTAB-7613	'human cytomegalovirus (Towne strain)' vs 'none'	6.4	4.29092e-11
ENSG00000278075	homo sapiens	E-MTAB-7613	'human cytomegalovirus (Towne strain)' vs 'none'	6.4	2.11445e-08
ENSG00000166396	homo sapiens	E-MTAB-7613	'human cytomegalovirus (Towne strain)' vs 'none'	6.4	4.8502e-08
ENSG00000177519	homo sapiens	E-MTAB-4771	'astrocyte overexpressing 7 genes' vs 'glioblastoma cell line'	6.4	3.88174e-07
ENSG00000181541	homo sapiens	E-MTAB-4771	'astrocyte overexpressing 7 genes' vs 'glioblastoma cell line'	6.4	9.79129e-07
ENSG00000046653	homo sapiens	E-MTAB-4771	'astrocyte overexpressing 4 genes' vs 'glioblastoma cell line'	6.4	2.22939e-06
ENSG00000162670	homo sapiens	E-MTAB-4771	'astrocyte overexpressing 7 genes' vs 'glioblastoma cell line'	6.4	2.48999e-06
ENSG00000198483	homo sapiens	E-GEOD-40776	'expressing O6-methylguanine methyltransferase' vs 'control'	6.4	4.35008e-06
ENSG00000203837	homo sapiens	E-MTAB-7613	'human cytomegalovirus (Towne strain)' vs 'none'	6.4	4.47351e-06
ENSG00000204603	homo sapiens	E-MTAB-7613	'human cytomegalovirus (Towne strain)' vs 'none'	6.4	4.85702e-06
ENSG00000236507	homo sapiens	E-MTAB-7613	'human cytomegalovirus (Towne strain)' vs 'none'	6.4	1.56789e-05
ENSG00000006555	homo sapiens	E-MTAB-7613	'human cytomegalovirus (Towne strain)' vs 'none'	6.4	2.09184e-05
ENSG00000204161	homo sapiens	E-MTAB-7613	'human cytomegalovirus (Towne strain)' vs 'none'	6.4	2.09466e-05
ENSG00000289615	homo sapiens	E-MTAB-7613	'human cytomegalovirus (Towne strain)' vs 'none'	6.4	2.19891e-05
ENSG00000100473	homo sapiens	E-MTAB-4771	'astrocyte overexpressing 4 genes' vs 'glioblastoma cell line'	6.4	5.8189e-05
ENSG00000124107	homo sapiens	E-MTAB-7613	'human cytomegalovirus (Towne strain)' vs 'none'	6.4	7.91289e-05
ENSG00000214548	homo sapiens	E-MTAB-7591	'SFRP2 overexpression' vs 'wild type' in 'U-2987'	6.3	0
ENSG00000147041	homo sapiens	E-MTAB-7591	'SOX2 overexpression' vs 'wild type' in 'U-2982'	6.3	2.12039e-177
ENSG00000100739	homo sapiens	E-MTAB-7591	'SFRP2 overexpression' vs 'wild type' in 'U-2987'	6.3	1.17003e-160
ENSG00000165449	homo sapiens	E-MTAB-7591	'SOX2 overexpression' vs 'wild type' in 'U-2982'	6.3	2.21501e-127
ENSG00000169429	homo sapiens	E-MTAB-7591	'SFRP2 overexpression' vs 'wild type' in 'U-2987'	6.3	8.82629e-127
ENSG00000149972	homo sapiens	E-MTAB-7591	'SOX2 overexpression' vs 'wild type' in 'U-2982'	6.3	1.1073e-81
ENSG00000088882	homo sapiens	E-MTAB-7591	'SOX2 overexpression' vs 'wild type' in 'U-2982'	6.3	1.50503e-74
ENSG00000197565	homo sapiens	E-MTAB-7591	'SOX2 overexpression' vs 'wild type' in 'U-2982'	6.3	3.97118e-73
ENSG00000185885	homo sapiens	E-MTAB-7591	'SFRP2 overexpression' vs 'wild type' in 'U-2987'	6.3	2.85713e-62
ENSG00000021355	homo sapiens	E-MTAB-7591	'SOX2 overexpression' vs 'wild type' in 'U-2982'	6.3	1.74224e-52
ENSG00000198478	homo sapiens	E-MTAB-7613	'human cytomegalovirus (Towne strain)' vs 'none'	6.3	1.5099e-50
ENSG00000165905	homo sapiens	E-MTAB-7613	'human cytomegalovirus (Towne strain)' vs 'none'	6.3	3.80714e-42
ENSG00000116544	homo sapiens	E-MTAB-7613	'human cytomegalovirus (Towne strain)' vs 'none'	6.3	3.6657e-38
ENSG00000158473	homo sapiens	E-MTAB-7591	'SOX2 overexpression' vs 'wild type' in 'U-2982'	6.3	7.82081e-37
ENSG00000002726	homo sapiens	E-MTAB-7591	'SFRP2 overexpression' vs 'wild type' in 'U-2987'	6.3	1.93172e-30
ENSG00000196684	homo sapiens	E-MTAB-7591	'SFRP2 overexpression' vs 'wild type' in 'U-2987'	6.3	1.19714e-29
ENSG00000179542	homo sapiens	E-MTAB-7591	'SFRP2 overexpression' vs 'wild type' in 'U-2987'	6.3	4.68207e-26
ENSG00000152578	homo sapiens	E-MTAB-7591	'SOX2 overexpression' vs 'wild type' in 'U-2982'	6.3	1.14556e-25
ENSG00000135097	homo sapiens	E-MTAB-7591	'SOX2 overexpression' vs 'wild type' in 'U-2982'	6.3	1.39318e-18
ENSG00000184374	homo sapiens	E-MTAB-7591	'SFRP2 overexpression' vs 'wild type' in 'U-2987'	6.3	1.78801e-18
ENSG00000259527	homo sapiens	E-MTAB-7591	'SOX2 overexpression' vs 'wild type' in 'U-2982'	6.3	2.80622e-18
ENSG00000164530	homo sapiens	E-MTAB-7591	'SOX2 overexpression' vs 'wild type' in 'U-2982'	6.3	1.70072e-17
ENSG00000130487	homo sapiens	E-MTAB-7613	'human cytomegalovirus (Towne strain)' vs 'none'	6.3	1.39196e-14
ENSG00000288690	homo sapiens	E-MTAB-7613	'human cytomegalovirus (Towne strain)' vs 'none'	6.3	6.31349e-08
ENSG00000234841	homo sapiens	E-MTAB-7613	'human cytomegalovirus (Towne strain)' vs 'none'	6.3	6.54812e-08
ENSG00000228705	homo sapiens	E-MTAB-7613	'human cytomegalovirus (Towne strain)' vs 'none'	6.3	2.11679e-07
ENSG00000196730	homo sapiens	E-MTAB-4771	'astrocyte overexpressing 7 genes' vs 'glioblastoma cell line'	6.3	4.49504e-06
ENSG00000179023	homo sapiens	E-MTAB-7613	'human cytomegalovirus (Towne strain)' vs 'none'	6.3	5.20407e-06
ENSG00000134765	homo sapiens	E-MTAB-7613	'human cytomegalovirus (Towne strain)' vs 'none'	6.3	6.5041e-06
ENSG00000287673	homo sapiens	E-MTAB-7613	'human cytomegalovirus (Towne strain)' vs 'none'	6.3	3.11928e-05
ENSG00000005381	homo sapiens	E-MTAB-7613	'human cytomegalovirus (Towne strain)' vs 'none'	6.3	3.24275e-05
ENSG00000164853	homo sapiens	E-MTAB-7613	'human cytomegalovirus (Towne strain)' vs 'none'	6.3	3.31926e-05
ENSG00000228560	homo sapiens	E-MTAB-7613	'human cytomegalovirus (Towne strain)' vs 'none'	6.3	3.66016e-05
ENSG00000234660	homo sapiens	E-MTAB-7613	'human cytomegalovirus (Towne strain)' vs 'none'	6.3	4.17798e-05
ENSG00000286886	homo sapiens	E-MTAB-7613	'human cytomegalovirus (Towne strain)' vs 'none'	6.3	4.22872e-05
ENSG00000164093	homo sapiens	E-MTAB-7613	'human cytomegalovirus (Towne strain)' vs 'none'	6.3	4.61969e-05
ENSG00000124103	homo sapiens	E-MTAB-7613	'human cytomegalovirus (Towne strain)' vs 'none'	6.3	5.13339e-05
ENSG00000189348	homo sapiens	E-MTAB-7613	'human cytomegalovirus (Towne strain)' vs 'none'	6.3	5.93888e-05
ENSG00000141316	homo sapiens	E-MTAB-7613	'human cytomegalovirus (Towne strain)' vs 'none'	6.3	6.68675e-05
ENSG00000170786	homo sapiens	E-MTAB-7613	'human cytomegalovirus (Towne strain)' vs 'none'	6.3	7.73994e-05
ENSG00000168542	homo sapiens	E-MTAB-4771	'astrocyte overexpressing 4 genes' vs 'glioblastoma cell line'	6.3	9.65184e-05
ENSG00000125730	homo sapiens	E-MTAB-7591	'SFRP2 overexpression' vs 'wild type' in 'U-2987'	6.2	0
ENSG00000153993	homo sapiens	E-MTAB-7591	'SFRP2 overexpression' vs 'wild type' in 'U-2987'	6.2	1.73452e-143
ENSG00000146250	homo sapiens	E-MTAB-7591	'SOX2 overexpression' vs 'wild type' in 'U-2982'	6.2	1.29669e-137
ENSG00000172243	homo sapiens	E-MTAB-7591	'SFRP2 overexpression' vs 'wild type' in 'U-2987'	6.2	3.47134e-120
ENSG00000170381	homo sapiens	E-MTAB-7591	'SFRP2 overexpression' vs 'wild type' in 'U-2987'	6.2	2.99938e-107
ENSG00000006432	homo sapiens	E-MTAB-7613	'human cytomegalovirus (Towne strain)' vs 'none'	6.2	4.51811e-83
ENSG00000260027	homo sapiens	E-MTAB-7613	'human cytomegalovirus (Towne strain)' vs 'none'	6.2	8.20693e-79
ENSG00000169429	homo sapiens	E-MTAB-7613	'human cytomegalovirus (Towne strain)' vs 'none'	6.2	4.76336e-57
ENSG00000181585	homo sapiens	E-MTAB-7591	'SOX2 overexpression' vs 'wild type' in 'U-2982'	6.2	1.28759e-55
ENSG00000064195	homo sapiens	E-MTAB-7591	'SFRP2 overexpression' vs 'wild type' in 'U-2987'	6.2	1.00388e-49
ENSG00000196104	homo sapiens	E-MTAB-7591	'SOX2 overexpression' vs 'wild type' in 'U-2982'	6.2	8.87203e-21
ENSG00000136352	homo sapiens	E-MTAB-7591	'SOX2 overexpression' vs 'wild type' in 'U-2982'	6.2	9.59242e-17
ENSG00000165061	homo sapiens	E-MTAB-7591	'SFRP2 overexpression' vs 'wild type' in 'U-2987'	6.2	1.0227e-16
ENSG00000173208	homo sapiens	E-MTAB-7591	'SOX2 overexpression' vs 'wild type' in 'U-2982'	6.2	3.18712e-16
ENSG00000235371	homo sapiens	E-MTAB-7613	'human cytomegalovirus (Towne strain)' vs 'none'	6.2	1.53639e-14
ENSG00000130222	homo sapiens	E-MTAB-7613	'human cytomegalovirus (Towne strain)' vs 'none'	6.2	8.83271e-11
ENSG00000019505	homo sapiens	E-MTAB-7613	'human cytomegalovirus (Towne strain)' vs 'none'	6.2	8.83271e-11
ENSG00000272763	homo sapiens	E-MTAB-7613	'human cytomegalovirus (Towne strain)' vs 'none'	6.2	9.77939e-08
ENSG00000169218	homo sapiens	E-MTAB-7613	'human cytomegalovirus (Towne strain)' vs 'none'	6.2	1.24718e-07
ENSG00000167850	homo sapiens	E-MTAB-7613	'human cytomegalovirus (Towne strain)' vs 'none'	6.2	1.36085e-07
ENSG00000275620	homo sapiens	E-MTAB-7613	'human cytomegalovirus (Towne strain)' vs 'none'	6.2	1.44296e-07
ENSG00000237330	homo sapiens	E-MTAB-7613	'human cytomegalovirus (Towne strain)' vs 'none'	6.2	2.68771e-07
ENSG00000119866	homo sapiens	E-MTAB-4771	'astrocyte overexpressing 7 genes' vs 'glioblastoma cell line'	6.2	9.6177e-07
ENSG00000145934	homo sapiens	E-GEOD-40776	'expressing O6-methylguanine methyltransferase' vs 'control'	6.2	9.82399e-06
ENSG00000007062	homo sapiens	E-MTAB-4771	'astrocyte overexpressing 4 genes' vs 'glioblastoma cell line'	6.2	1.21605e-05
ENSG00000182578	homo sapiens	E-GEOD-40776	'expressing O6-methylguanine methyltransferase' vs 'control'	6.2	2.04009e-05
ENSG00000001626	homo sapiens	E-MTAB-7613	'human cytomegalovirus (Towne strain)' vs 'none'	6.2	4.85492e-05
ENSG00000148408	homo sapiens	E-MTAB-7613	'human cytomegalovirus (Towne strain)' vs 'none'	6.2	4.86624e-05
ENSG00000144488	homo sapiens	E-MTAB-7613	'human cytomegalovirus (Towne strain)' vs 'none'	6.2	5.05573e-05
ENSG00000198515	homo sapiens	E-MTAB-7613	'human cytomegalovirus (Towne strain)' vs 'none'	6.2	5.73302e-05
ENSG00000203877	homo sapiens	E-MTAB-7613	'human cytomegalovirus (Towne strain)' vs 'none'	6.2	6.15194e-05
ENSG00000258597	homo sapiens	E-MTAB-7613	'human cytomegalovirus (Towne strain)' vs 'none'	6.2	6.47588e-05
ENSG00000133110	homo sapiens	E-MEXP-567	'glioblastoma' vs 'normal'	6.2	6.48025e-05
ENSG00000163739	homo sapiens	E-MTAB-7613	'human cytomegalovirus (Towne strain)' vs 'none'	6.2	6.90989e-05
ENSG00000198848	homo sapiens	E-MTAB-7613	'human cytomegalovirus (Towne strain)' vs 'none'	6.2	6.96608e-05
ENSG00000280219	homo sapiens	E-MTAB-7613	'human cytomegalovirus (Towne strain)' vs 'none'	6.2	8.06618e-05
ENSG00000163793	homo sapiens	E-MTAB-7613	'human cytomegalovirus (Towne strain)' vs 'none'	6.2	0.000132202
ENSG00000150051	homo sapiens	E-MTAB-7591	'SFRP2 overexpression' vs 'wild type' in 'U-2987'	6.1	0
ENSG00000168398	homo sapiens	E-MTAB-7591	'SFRP2 overexpression' vs 'wild type' in 'U-2987'	6.1	1.47723e-251
ENSG00000114790	homo sapiens	E-MTAB-7591	'SOX2 overexpression' vs 'wild type' in 'U-2982'	6.1	4.99292e-215
ENSG00000175928	homo sapiens	E-MTAB-7613	'human cytomegalovirus (Towne strain)' vs 'none'	6.1	4.82163e-180
ENSG00000128165	homo sapiens	E-MTAB-7613	'human cytomegalovirus (Towne strain)' vs 'none'	6.1	5.44868e-128
ENSG00000184307	homo sapiens	E-MTAB-7591	'SOX2 overexpression' vs 'wild type' in 'U-2982'	6.1	5.61786e-82
ENSG00000111199	homo sapiens	E-MTAB-7591	'SOX2 overexpression' vs 'wild type' in 'U-2982'	6.1	7.41673e-64
ENSG00000173068	homo sapiens	E-MTAB-7613	'human cytomegalovirus (Towne strain)' vs 'none'	6.1	1.32011e-63
ENSG00000104213	homo sapiens	E-MTAB-7591	'SOX2 overexpression' vs 'wild type' in 'U-2982'	6.1	3.42687e-58
ENSG00000054219	homo sapiens	E-MTAB-7591	'SOX2 overexpression' vs 'wild type' in 'U-2982'	6.1	2.07722e-50
ENSG00000184905	homo sapiens	E-MTAB-7613	'human cytomegalovirus (Towne strain)' vs 'none'	6.1	8.33363e-50
ENSG00000118432	homo sapiens	E-MTAB-7591	'SOX2 overexpression' vs 'wild type' in 'U-2982'	6.1	8.22195e-42
ENSG00000074966	homo sapiens	E-MTAB-7591	'SOX2 overexpression' vs 'wild type' in 'U-2982'	6.1	3.35739e-35
ENSG00000083782	homo sapiens	E-MTAB-7591	'SFRP2 overexpression' vs 'wild type' in 'U-2987'	6.1	6.52543e-24
ENSG00000179046	homo sapiens	E-MTAB-7591	'SFRP2 overexpression' vs 'wild type' in 'U-2987'	6.1	3.02596e-20
ENSG00000196482	homo sapiens	E-MTAB-7591	'SOX2 overexpression' vs 'wild type' in 'U-2982'	6.1	4.51345e-20
ENSG00000147588	homo sapiens	E-MTAB-7591	'SOX2 overexpression' vs 'wild type' in 'U-2982'	6.1	1.04432e-19
ENSG00000224982	homo sapiens	E-MTAB-7591	'SFRP2 overexpression' vs 'wild type' in 'U-2987'	6.1	2.29913e-16
ENSG00000132911	homo sapiens	E-MTAB-7591	'SOX2 overexpression' vs 'wild type' in 'U-2982'	6.1	5.74758e-16
ENSG00000068781	homo sapiens	E-MTAB-7591	'SOX2 overexpression' vs 'wild type' in 'U-2982'	6.1	6.51358e-15
ENSG00000100558	homo sapiens	E-MTAB-7613	'human cytomegalovirus (Towne strain)' vs 'none'	6.1	2.44599e-07
ENSG00000119866	homo sapiens	E-MTAB-4771	'astrocyte overexpressing 4 genes' vs 'glioblastoma cell line'	6.1	3.17889e-06
ENSG00000171405	homo sapiens	E-MTAB-7613	'human cytomegalovirus (Towne strain)' vs 'none'	6.1	1.63691e-05
ENSG00000182836	homo sapiens	E-MTAB-7613	'human cytomegalovirus (Towne strain)' vs 'none'	6.1	1.73451e-05
ENSG00000235621	homo sapiens	E-MTAB-7613	'human cytomegalovirus (Towne strain)' vs 'none'	6.1	1.88321e-05
ENSG00000280604	homo sapiens	E-MTAB-7613	'human cytomegalovirus (Towne strain)' vs 'none'	6.1	7.40272e-05
ENSG00000218819	homo sapiens	E-MTAB-7613	'human cytomegalovirus (Towne strain)' vs 'none'	6.1	8.45959e-05
ENSG00000289281	homo sapiens	E-MTAB-7613	'human cytomegalovirus (Towne strain)' vs 'none'	6.1	9.00154e-05
ENSG00000278385	homo sapiens	E-MTAB-7613	'human cytomegalovirus (Towne strain)' vs 'none'	6.1	9.22348e-05
ENSG00000253230	homo sapiens	E-MTAB-7613	'human cytomegalovirus (Towne strain)' vs 'none'	6.1	0.000103859
ENSG00000230393	homo sapiens	E-MTAB-7613	'human cytomegalovirus (Towne strain)' vs 'none'	6.1	0.00011417
ENSG00000121742	homo sapiens	E-MTAB-7613	'human cytomegalovirus (Towne strain)' vs 'none'	6.1	0.000119775
ENSG00000187848	homo sapiens	E-MTAB-7613	'human cytomegalovirus (Towne strain)' vs 'none'	6.1	0.000120853
ENSG00000243064	homo sapiens	E-MTAB-7613	'human cytomegalovirus (Towne strain)' vs 'none'	6.1	0.000121103
ENSG00000286042	homo sapiens	E-MTAB-7613	'human cytomegalovirus (Towne strain)' vs 'none'	6.1	0.000130206
ENSG00000162624	homo sapiens	E-MTAB-7613	'human cytomegalovirus (Towne strain)' vs 'none'	6.1	0.000161174
ENSG00000183251	homo sapiens	E-MTAB-7613	'human cytomegalovirus (Towne strain)' vs 'none'	6.1	0.00026452
ENSG00000095752	homo sapiens	E-GEOD-40776	'expressing O6-methylguanine methyltransferase' vs 'control'	6.1	0.00527566
ENSG00000046653	homo sapiens	E-MTAB-7591	'SOX2 overexpression' vs 'wild type' in 'U-2982'	6	0
ENSG00000103811	homo sapiens	E-MTAB-7591	'SOX2 overexpression' vs 'wild type' in 'U-2982'	6	0
ENSG00000146197	homo sapiens	E-MTAB-7591	'SOX2 overexpression' vs 'wild type' in 'U-2982'	6	7.28429e-224
ENSG00000259070	homo sapiens	E-MTAB-7591	'SOX2 overexpression' vs 'wild type' in 'U-2982'	6	6.6251e-165
ENSG00000203727	homo sapiens	E-MTAB-7591	'SOX2 overexpression' vs 'wild type' in 'U-2982'	6	1.50334e-157
ENSG00000128564	homo sapiens	E-MTAB-7613	'human cytomegalovirus (Towne strain)' vs 'none'	6	1.99108e-139
ENSG00000115112	homo sapiens	E-MTAB-7613	'human cytomegalovirus (Towne strain)' vs 'none'	6	5.21232e-86
ENSG00000197594	homo sapiens	E-MTAB-7613	'human cytomegalovirus (Towne strain)' vs 'none'	6	3.64885e-70
ENSG00000182916	homo sapiens	E-MTAB-7591	'SOX2 overexpression' vs 'wild type' in 'U-2982'	6	2.88049e-69
ENSG00000001561	homo sapiens	E-MTAB-7613	'human cytomegalovirus (Towne strain)' vs 'none'	6	9.56193e-60
ENSG00000163235	homo sapiens	E-MTAB-7613	'human cytomegalovirus (Towne strain)' vs 'none'	6	7.29769e-59
ENSG00000105509	homo sapiens	E-MTAB-7591	'SFRP2 overexpression' vs 'wild type' in 'U-2987'	6	3.87573e-42
ENSG00000184515	homo sapiens	E-MTAB-7613	'human cytomegalovirus (Towne strain)' vs 'none'	6	2.74547e-40
ENSG00000143674	homo sapiens	E-MTAB-7613	'human cytomegalovirus (Towne strain)' vs 'none'	6	5.42266e-36
ENSG00000268754	homo sapiens	E-MTAB-7591	'SOX2 overexpression' vs 'wild type' in 'U-2982'	6	6.16911e-30
ENSG00000136960	homo sapiens	E-MTAB-7613	'human cytomegalovirus (Towne strain)' vs 'none'	6	3.53416e-21
ENSG00000088386	homo sapiens	E-MTAB-7591	'SOX2 overexpression' vs 'wild type' in 'U-2982'	6	5.08087e-19
ENSG00000180613	homo sapiens	E-MTAB-7591	'SOX2 overexpression' vs 'wild type' in 'U-2982'	6	1.71722e-15
ENSG00000113749	homo sapiens	E-MTAB-7591	'SFRP2 overexpression' vs 'wild type' in 'U-2987'	6	2.51106e-15
ENSG00000138670	homo sapiens	E-MTAB-7613	'human cytomegalovirus (Towne strain)' vs 'none'	6	4.21401e-13
ENSG00000090376	homo sapiens	E-MTAB-4771	'astrocyte overexpressing 7 genes' vs 'glioblastoma cell line'	6	3.38629e-07
ENSG00000112333	homo sapiens	E-MTAB-4771	'astrocyte overexpressing 4 genes' vs 'glioblastoma cell line'	6	5.59795e-06
ENSG00000224982	homo sapiens	E-GEOD-40776	'expressing O6-methylguanine methyltransferase' vs 'control'	6	1.30203e-05
ENSG00000135318	homo sapiens	E-GEOD-40776	'expressing O6-methylguanine methyltransferase' vs 'control'	6	2.31591e-05
ENSG00000123700	homo sapiens	E-MTAB-4771	'astrocyte overexpressing 4 genes' vs 'glioblastoma cell line'	6	2.65504e-05
ENSG00000048740	homo sapiens	E-MTAB-4771	'astrocyte overexpressing 4 genes' vs 'glioblastoma cell line'	6	3.9574e-05
ENSG00000186838	homo sapiens	E-MTAB-7613	'human cytomegalovirus (Towne strain)' vs 'none'	6	0.000123737
ENSG00000255624	homo sapiens	E-MTAB-7613	'human cytomegalovirus (Towne strain)' vs 'none'	6	0.000161918
ENSG00000143954	homo sapiens	E-MTAB-7613	'human cytomegalovirus (Towne strain)' vs 'none'	6	0.000183585
ENSG00000254556	homo sapiens	E-MTAB-7613	'human cytomegalovirus (Towne strain)' vs 'none'	6	0.000205582
ENSG00000167105	homo sapiens	E-MTAB-7613	'human cytomegalovirus (Towne strain)' vs 'none'	6	0.000216512
ENSG00000235026	homo sapiens	E-MTAB-7613	'human cytomegalovirus (Towne strain)' vs 'none'	6	0.000253901
ENSG00000185652	homo sapiens	E-MTAB-7613	'human cytomegalovirus (Towne strain)' vs 'none'	6	0.000316427
ENSG00000182916	homo sapiens	E-GEOD-40776	'expressing O6-methylguanine methyltransferase' vs 'control'	6	0.00144388
ENSG00000104368	homo sapiens	E-MTAB-7591	'SOX2 overexpression' vs 'wild type' in 'U-2982'	5.9	0
ENSG00000103241	homo sapiens	E-MTAB-7591	'SOX2 overexpression' vs 'wild type' in 'U-2982'	5.9	4.31728e-194
ENSG00000204291	homo sapiens	E-MTAB-7591	'SFRP2 overexpression' vs 'wild type' in 'U-2987'	5.9	9.16521e-185
ENSG00000129151	homo sapiens	E-MTAB-7591	'SOX2 overexpression' vs 'wild type' in 'U-2982'	5.9	1.02366e-134
ENSG00000102230	homo sapiens	E-MTAB-7591	'SOX2 overexpression' vs 'wild type' in 'U-2982'	5.9	5.70969e-111
ENSG00000138449	homo sapiens	E-MTAB-7591	'SOX2 overexpression' vs 'wild type' in 'U-2982'	5.9	4.22563e-75
ENSG00000176658	homo sapiens	E-MTAB-7613	'human cytomegalovirus (Towne strain)' vs 'none'	5.9	4.09014e-63
ENSG00000170500	homo sapiens	E-MTAB-7591	'SOX2 overexpression' vs 'wild type' in 'U-2982'	5.9	2.3668e-58
ENSG00000169860	homo sapiens	E-MTAB-7591	'SOX2 overexpression' vs 'wild type' in 'U-2982'	5.9	1.42185e-38
ENSG00000231924	homo sapiens	E-MTAB-7591	'SFRP2 overexpression' vs 'wild type' in 'U-2987'	5.9	8.27264e-26
ENSG00000158825	homo sapiens	E-MTAB-7591	'SFRP2 overexpression' vs 'wild type' in 'U-2987'	5.9	6.16802e-25
ENSG00000230461	homo sapiens	E-MTAB-7591	'SOX2 overexpression' vs 'wild type' in 'U-2982'	5.9	1.14447e-21
ENSG00000184254	homo sapiens	E-MTAB-7613	'human cytomegalovirus (Towne strain)' vs 'none'	5.9	1.83412e-19
ENSG00000155849	homo sapiens	E-MTAB-7591	'SFRP2 overexpression' vs 'wild type' in 'U-2987'	5.9	5.51506e-19
ENSG00000008196	homo sapiens	E-MTAB-7591	'SOX2 overexpression' vs 'wild type' in 'U-2982'	5.9	1.93756e-18
ENSG00000110680	homo sapiens	E-MTAB-7613	'human cytomegalovirus (Towne strain)' vs 'none'	5.9	7.95795e-16
ENSG00000114805	homo sapiens	E-MTAB-7591	'SOX2 overexpression' vs 'wild type' in 'U-2982'	5.9	1.01749e-15
ENSG00000230587	homo sapiens	E-MTAB-7591	'SOX2 overexpression' vs 'wild type' in 'U-2982'	5.9	3.88451e-15
ENSG00000155918	homo sapiens	E-MTAB-7613	'human cytomegalovirus (Towne strain)' vs 'none'	5.9	3.94076e-15
ENSG00000082175	homo sapiens	E-MTAB-7591	'SFRP2 overexpression' vs 'wild type' in 'U-2987'	5.9	8.92688e-15
ENSG00000124256	homo sapiens	E-MTAB-7591	'SFRP2 overexpression' vs 'wild type' in 'U-2987'	5.9	1.09552e-14
ENSG00000112812	homo sapiens	E-MTAB-7613	'human cytomegalovirus (Towne strain)' vs 'none'	5.9	6.28998e-13
ENSG00000282692	homo sapiens	E-MTAB-7613	'human cytomegalovirus (Towne strain)' vs 'none'	5.9	7.18961e-07
ENSG00000170430	homo sapiens	E-MTAB-7613	'human cytomegalovirus (Towne strain)' vs 'none'	5.9	7.74288e-07
ENSG00000270164	homo sapiens	E-MTAB-7613	'human cytomegalovirus (Towne strain)' vs 'none'	5.9	8.47811e-07
ENSG00000287382	homo sapiens	E-MTAB-7613	'human cytomegalovirus (Towne strain)' vs 'none'	5.9	9.06586e-07
ENSG00000101336	homo sapiens	E-MTAB-7613	'human cytomegalovirus (Towne strain)' vs 'none'	5.9	1.147e-06
ENSG00000122025	homo sapiens	E-MTAB-7613	'human cytomegalovirus (Towne strain)' vs 'none'	5.9	1.46975e-06
ENSG00000090376	homo sapiens	E-MTAB-4771	'astrocyte overexpressing 4 genes' vs 'glioblastoma cell line'	5.9	1.84529e-06
ENSG00000146938	homo sapiens	E-MTAB-4771	'astrocyte overexpressing 7 genes' vs 'glioblastoma cell line'	5.9	3.04755e-06
ENSG00000163710	homo sapiens	E-GEOD-40776	'expressing O6-methylguanine methyltransferase' vs 'control'	5.9	2.86594e-05

## Sheet: Upregulated Gene List
ENSEMBL_GENE_ID	Gene Name	Related Genes	Species
ENSG00000001561	ectonucleotide pyrophosphatase/phosphodiesterase 4(ENPP4)	RG	Homo sapiens
ENSG00000001626	CF transmembrane conductance regulator(CFTR)	RG	Homo sapiens
ENSG00000002587	heparan sulfate-glucosamine 3-sulfotransferase 1(HS3ST1)	RG	Homo sapiens
ENSG00000002726	amine oxidase copper containing 1(AOC1)	RG	Homo sapiens
ENSG00000002933	transmembrane protein 176A(TMEM176A)	RG	Homo sapiens
ENSG00000003989	solute carrier family 7 member 2(SLC7A2)	RG	Homo sapiens
ENSG00000004799	pyruvate dehydrogenase kinase 4(PDK4)	RG	Homo sapiens
ENSG00000005001	serine protease 22(PRSS22)	RG	Homo sapiens
ENSG00000005381	myeloperoxidase(MPO)	RG	Homo sapiens
ENSG00000005471	ATP binding cassette subfamily B member 4(ABCB4)	RG	Homo sapiens
ENSG00000006210	C-X3-C motif chemokine ligand 1(CX3CL1)	RG	Homo sapiens
ENSG00000006432	mitogen-activated protein kinase kinase kinase 9(MAP3K9)	RG	Homo sapiens
ENSG00000006555	tetratricopeptide repeat domain 22(TTC22)	RG	Homo sapiens
ENSG00000007062	prominin 1(PROM1)	RG	Homo sapiens
ENSG00000008196	transcription factor AP-2 beta(TFAP2B)	RG	Homo sapiens
ENSG00000010319	semaphorin 3G(SEMA3G)	RG	Homo sapiens
ENSG00000016082	ISL LIM homeobox 1(ISL1)	RG	Homo sapiens
ENSG00000019169	macrophage receptor with collagenous structure(MARCO)	RG	Homo sapiens
ENSG00000019505	synaptotagmin 13(SYT13)	RG	Homo sapiens
ENSG00000019582	CD74 molecule(CD74)	RG	Homo sapiens
ENSG00000021355	serpin family B member 1(SERPINB1)	RG	Homo sapiens
ENSG00000040731	cadherin 10(CDH10)	RG	Homo sapiens
ENSG00000041515	myosin XVI(MYO16)	RG	Homo sapiens
ENSG00000046604	desmoglein 2(DSG2)	RG	Homo sapiens
ENSG00000046653	glycoprotein M6B(GPM6B)	RG	Homo sapiens
ENSG00000046774	MAGE family member C2(MAGEC2)	RG	Homo sapiens
ENSG00000046889	phosphatidylinositol-3,4,5-trisphosphate dependent Rac exchange factor 2(PREX2)	RG	Homo sapiens
ENSG00000047365	ArfGAP with RhoGAP domain, ankyrin repeat and PH domain 2(ARAP2)	RG	Homo sapiens
ENSG00000048740	CUGBP Elav-like family member 2(CELF2)	RG	Homo sapiens
ENSG00000050327	Rho guanine nucleotide exchange factor 5(ARHGEF5)	RG	Homo sapiens
ENSG00000054219	lymphocyte antigen 75(LY75)	RG	Homo sapiens
ENSG00000060718	collagen type XI alpha 1 chain(COL11A1)	RG	Homo sapiens
ENSG00000063515	goosecoid homeobox 2(GSC2)	RG	Homo sapiens
ENSG00000064195	distal-less homeobox 3(DLX3)	RG	Homo sapiens
ENSG00000065320	netrin 1(NTN1)	RG	Homo sapiens
ENSG00000065325	glucagon like peptide 2 receptor(GLP2R)	RG	Homo sapiens
ENSG00000065609	synaptosome associated protein 91(SNAP91)	RG	Homo sapiens
ENSG00000065833	malic enzyme 1(ME1)	RG	Homo sapiens
ENSG00000067715	synaptotagmin 1(SYT1)	RG	Homo sapiens
ENSG00000068781	STON1-GTF2A1L readthrough(STON1-GTF2A1L)	RG	Homo sapiens
ENSG00000069122	adhesion G protein-coupled receptor F5(ADGRF5)	RG	Homo sapiens
ENSG00000069482	galanin and GMAP prepropeptide(GAL)	RG	Homo sapiens
ENSG00000073756	prostaglandin-endoperoxide synthase 2(PTGS2)	RG	Homo sapiens
ENSG00000074211	protein phosphatase 2 regulatory subunit Bgamma(PPP2R2C)	RG	Homo sapiens
ENSG00000074966	TXK tyrosine kinase(TXK)	RG	Homo sapiens
ENSG00000075891	paired box 2(PAX2)	RG	Homo sapiens
ENSG00000076826	calmodulin regulated spectrin associated protein family member 3(CAMSAP3)	RG	Homo sapiens
ENSG00000076944	syntaxin binding protein 2(STXBP2)	RG	Homo sapiens
ENSG00000077009	nicotinamide riboside kinase 2(NMRK2)	RG	Homo sapiens
ENSG00000077063	cortactin binding protein 2(CTTNBP2)	RG	Homo sapiens
ENSG00000077238	interleukin 4 receptor(IL4R)	RG	Homo sapiens
ENSG00000078081	lysosomal associated membrane protein 3(LAMP3)	RG	Homo sapiens
ENSG00000081052	collagen type IV alpha 4 chain(COL4A4)	RG	Homo sapiens
ENSG00000082175	progesterone receptor(PGR)	RG	Homo sapiens
ENSG00000082497	SERTA domain containing 4(SERTAD4)	RG	Homo sapiens
ENSG00000083782	epiphycan(EPYC)	RG	Homo sapiens
ENSG00000085563	ATP binding cassette subfamily B member 1(ABCB1)	RG	Homo sapiens
ENSG00000088386	solute carrier family 15 member 1(SLC15A1)	RG	Homo sapiens
ENSG00000088882	carboxypeptidase X, M14 family member 1(CPXM1)	RG	Homo sapiens
ENSG00000089116	LIM homeobox 5(LHX5)	RG	Homo sapiens
ENSG00000089327	FXYD domain containing ion transport regulator 5(FXYD5)	RG	Homo sapiens
ENSG00000090376	interleukin 1 receptor associated kinase 3(IRAK3)	RG	Homo sapiens
ENSG00000091129	neuronal cell adhesion molecule(NRCAM)	RG	Homo sapiens
ENSG00000091972	CD200 molecule(CD200)	RG	Homo sapiens
ENSG00000092421	semaphorin 6A(SEMA6A)	RG	Homo sapiens
ENSG00000095752	interleukin 11(IL11)	RG	Homo sapiens
ENSG00000096696	desmoplakin(DSP)	RG	Homo sapiens
ENSG00000099998	gamma-glutamyltransferase 5(GGT5)	RG	Homo sapiens
ENSG00000100060	MFNG O-fucosylpeptide 3-beta-N-acetylglucosaminyltransferase(MFNG)	RG	Homo sapiens
ENSG00000100285	neurofilament heavy chain(NEFH)	RG	Homo sapiens
ENSG00000100290	BCL2 interacting killer(BIK)	RG	Homo sapiens
ENSG00000100433	potassium two pore domain channel subfamily K member 10(KCNK10)	RG	Homo sapiens
ENSG00000100473	cochlin(COCH)	RG	Homo sapiens
ENSG00000100558	pleckstrin 2(PLEK2)	RG	Homo sapiens
ENSG00000100739	bradykinin receptor B1(BDKRB1)	RG	Homo sapiens
ENSG00000101134	docking protein 5(DOK5)	RG	Homo sapiens
ENSG00000101188	neurotensin receptor 1(NTSR1)	RG	Homo sapiens
ENSG00000101204	cholinergic receptor nicotinic alpha 4 subunit(CHRNA4)	RG	Homo sapiens
ENSG00000101327	prodynorphin(PDYN)	RG	Homo sapiens
ENSG00000101336	HCK proto-oncogene, Src family tyrosine kinase(HCK)	RG	Homo sapiens
ENSG00000101445	protein phosphatase 1 regulatory subunit 16B(PPP1R16B)	RG	Homo sapiens
ENSG00000102230	phosphate cytidylyltransferase 1B, choline(PCYT1B)	RG	Homo sapiens
ENSG00000102287	gamma-aminobutyric acid type A receptor subunit epsilon(GABRE)	RG	Homo sapiens
ENSG00000102678	fibroblast growth factor 9(FGF9)	RG	Homo sapiens
ENSG00000102755	fms related receptor tyrosine kinase 1(FLT1)	RG	Homo sapiens
ENSG00000103241	forkhead box F1(FOXF1)	RG	Homo sapiens
ENSG00000103460	TOX high mobility group box family member 3(TOX3)	RG	Homo sapiens
ENSG00000103811	cathepsin H(CTSH)	RG	Homo sapiens
ENSG00000104213	platelet derived growth factor receptor like(PDGFRL)	RG	Homo sapiens
ENSG00000104368	plasminogen activator, tissue type(PLAT)	RG	Homo sapiens
ENSG00000104413	epithelial splicing regulatory protein 1(ESRP1)	RG	Homo sapiens
ENSG00000105278	zinc finger RNA binding protein 2(ZFR2)	RG	Homo sapiens
ENSG00000105509	hyaluronan synthase 1(HAS1)	RG	Homo sapiens
ENSG00000105976	MET proto-oncogene, receptor tyrosine kinase(MET)	RG	Homo sapiens
ENSG00000106123	EPH receptor B6(EPHB6)	RG	Homo sapiens
ENSG00000106278	protein tyrosine phosphatase receptor type Z1(PTPRZ1)	RG	Homo sapiens
ENSG00000106511	mesenchyme homeobox 2(MEOX2)	RG	Homo sapiens
ENSG00000106565	transmembrane protein 176B(TMEM176B)	RG	Homo sapiens
ENSG00000106852	LIM homeobox 6(LHX6)	RG	Homo sapiens
ENSG00000107159	carbonic anhydrase 9(CA9)	RG	Homo sapiens
ENSG00000108342	colony stimulating factor 3(CSF3)	RG	Homo sapiens
ENSG00000108691	C-C motif chemokine ligand 2(CCL2)	RG	Homo sapiens
ENSG00000108924	HLF transcription factor, PAR bZIP family member(HLF)	RG	Homo sapiens
ENSG00000109265	capping protein inhibiting regulator of actin dynamics(CRACD)	RG	Homo sapiens
ENSG00000110680	calcitonin related polypeptide alpha(CALCA)	RG	Homo sapiens
ENSG00000110852	C-type lectin domain family 2 member B(CLEC2B)	RG	Homo sapiens
ENSG00000111058	acyl-CoA synthetase short chain family member 3(ACSS3)	RG	Homo sapiens
ENSG00000111199	transient receptor potential cation channel subfamily V member 4(TRPV4)	RG	Homo sapiens
ENSG00000111262	potassium voltage-gated channel subfamily A member 1(KCNA1)	RG	Homo sapiens
ENSG00000111424	vitamin D receptor(VDR)	RG	Homo sapiens
ENSG00000111799	collagen type XII alpha 1 chain(COL12A1)	RG	Homo sapiens
ENSG00000111846	glucosaminyl (N-acetyl) transferase 2 (I blood group)(GCNT2)	RG	Homo sapiens
ENSG00000111913	RHO family interacting cell polarization regulator 2(RIPOR2)	RG	Homo sapiens
ENSG00000112333	nuclear receptor subfamily 2 group E member 1(NR2E1)	RG	Homo sapiens
ENSG00000112379	ARFGEF family member 3(ARFGEF3)	RG	Homo sapiens
ENSG00000112562	SPARC related modular calcium binding 2(SMOC2)	RG	Homo sapiens
ENSG00000112796	ectonucleotide pyrophosphatase/phosphodiesterase family member 5(ENPP5)	RG	Homo sapiens
ENSG00000112812	serine protease 16(PRSS16)	RG	Homo sapiens
ENSG00000113430	iroquois homeobox 4(IRX4)	RG	Homo sapiens
ENSG00000113749	histamine receptor H2(HRH2)	RG	Homo sapiens
ENSG00000114790	Rho guanine nucleotide exchange factor 26(ARHGEF26)	RG	Homo sapiens
ENSG00000114805	phospholipase C eta 1(PLCH1)	RG	Homo sapiens
ENSG00000115112	transcription factor CP2 like 1(TFCP2L1)	RG	Homo sapiens
ENSG00000115290	growth factor receptor bound protein 14(GRB14)	RG	Homo sapiens
ENSG00000115457	insulin like growth factor binding protein 2(IGFBP2)	RG	Homo sapiens
ENSG00000116544	DLG associated protein 3(DLGAP3)	RG	Homo sapiens
ENSG00000116745	retinoid isomerohydrolase RPE65(RPE65)	RG	Homo sapiens
ENSG00000117598	phospholipid phosphatase related 5(PLPPR5)	RG	Homo sapiens
ENSG00000117707	prospero homeobox 1(PROX1)	RG	Homo sapiens
ENSG00000118432	cannabinoid receptor 1(CNR1)	RG	Homo sapiens
ENSG00000118946	protocadherin 17(PCDH17)	RG	Homo sapiens
ENSG00000118971	cyclin D2(CCND2)	RG	Homo sapiens
ENSG00000119125	guanine deaminase(GDA)	RG	Homo sapiens
ENSG00000119698	protein phosphatase 4 regulatory subunit 4(PPP4R4)	RG	Homo sapiens
ENSG00000119714	G protein-coupled receptor 68(GPR68)	RG	Homo sapiens
ENSG00000119866	BCL11 transcription factor A(BCL11A)	RG	Homo sapiens
ENSG00000120093	homeobox B3(HOXB3)	RG	Homo sapiens
ENSG00000120149	msh homeobox 2(MSX2)	RG	Homo sapiens
ENSG00000120278	pleckstrin homology and RhoGEF domain containing G1(PLEKHG1)	RG	Homo sapiens
ENSG00000120279	MYC target 1(MYCT1)	RG	Homo sapiens
ENSG00000121207	lecithin retinol acyltransferase(LRAT)	RG	Homo sapiens
ENSG00000121316	phospholipase B domain containing 1(PLBD1)	RG	Homo sapiens
ENSG00000121361	potassium inwardly rectifying channel subfamily J member 8(KCNJ8)	RG	Homo sapiens
ENSG00000121742	gap junction protein beta 6(GJB6)	RG	Homo sapiens
ENSG00000121898	carboxypeptidase X, M14 family member 2(CPXM2)	RG	Homo sapiens
ENSG00000122025	fms related receptor tyrosine kinase 3(FLT3)	RG	Homo sapiens
ENSG00000122641	inhibin subunit beta A(INHBA)	RG	Homo sapiens
ENSG00000122733	PHD finger protein 24(PHF24)	RG	Homo sapiens
ENSG00000123080	cyclin dependent kinase inhibitor 2C(CDKN2C)	RG	Homo sapiens
ENSG00000123700	potassium inwardly rectifying channel subfamily J member 2(KCNJ2)	RG	Homo sapiens
ENSG00000124102	peptidase inhibitor 3(PI3)	RG	Homo sapiens
ENSG00000124103	family with sequence similarity 209 member A(FAM209A)	RG	Homo sapiens
ENSG00000124107	secretory leukocyte peptidase inhibitor(SLPI)	RG	Homo sapiens
ENSG00000124126	phosphatidylinositol-3,4,5-trisphosphate dependent Rac exchange factor 1(PREX1)	RG	Homo sapiens
ENSG00000124256	Z-DNA binding protein 1(ZBP1)	RG	Homo sapiens
ENSG00000124490	cysteine rich secretory protein 2(CRISP2)	RG	Homo sapiens
ENSG00000124882	epiregulin(EREG)	RG	Homo sapiens
ENSG00000125378	bone morphogenetic protein 4(BMP4)	RG	Homo sapiens
ENSG00000125384	prostaglandin E receptor 2(PTGER2)	RG	Homo sapiens
ENSG00000125730	complement C3(C3)	RG	Homo sapiens
ENSG00000125850	ovo like zinc finger 2(OVOL2)	RG	Homo sapiens
ENSG00000125869	lysosomal associated membrane protein family member 5(LAMP5)	RG	Homo sapiens
ENSG00000125878	transcription factor 15(TCF15)	RG	Homo sapiens
ENSG00000126010	gastrin releasing peptide receptor(GRPR)	RG	Homo sapiens
ENSG00000127074	regulator of G protein signaling 13(RGS13)	RG	Homo sapiens
ENSG00000127955	G protein subunit alpha i1(GNAI1)	RG	Homo sapiens
ENSG00000128165	adrenomedullin 2(ADM2)	RG	Homo sapiens
ENSG00000128422	keratin 17(KRT17)	RG	Homo sapiens
ENSG00000128564	VGF nerve growth factor inducible(VGF)	RG	Homo sapiens
ENSG00000128610	FEZ family zinc finger 1(FEZF1)	RG	Homo sapiens
ENSG00000128917	delta like canonical Notch ligand 4(DLL4)	RG	Homo sapiens
ENSG00000129151	gamma-butyrobetaine hydroxylase 1(BBOX1)	RG	Homo sapiens
ENSG00000129450	sialic acid binding Ig like lectin 9(SIGLEC9)	RG	Homo sapiens
ENSG00000129993	CBFA2/RUNX1 partner transcriptional co-repressor 3(CBFA2T3)	RG	Homo sapiens
ENSG00000130222	growth arrest and DNA damage inducible gamma(GADD45G)	RG	Homo sapiens
ENSG00000130294	kinesin family member 1A(KIF1A)	RG	Homo sapiens
ENSG00000130487	kelch domain containing 7B(KLHDC7B)	RG	Homo sapiens
ENSG00000130700	GATA binding protein 5(GATA5)	RG	Homo sapiens
ENSG00000130762	Rho guanine nucleotide exchange factor 16(ARHGEF16)	RG	Homo sapiens
ENSG00000131203	indoleamine 2,3-dioxygenase 1(IDO1)	RG	Homo sapiens
ENSG00000131737	keratin 34(KRT34)	RG	Homo sapiens
ENSG00000131831	retinoic acid induced 2(RAI2)	RG	Homo sapiens
ENSG00000132530	XIAP associated factor 1(XAF1)	RG	Homo sapiens
ENSG00000132688	nestin(NES)	RG	Homo sapiens
ENSG00000132911	neuromedin U receptor 2(NMUR2)	RG	Homo sapiens
ENSG00000133026	myosin heavy chain 10(MYH10)	RG	Homo sapiens
ENSG00000133101	cyclin A1(CCNA1)	RG	Homo sapiens
ENSG00000133110	periostin(POSTN)	RG	Homo sapiens
ENSG00000134121	cell adhesion molecule L1 like(CHL1)	RG	Homo sapiens
ENSG00000134202	glutathione S-transferase mu 3(GSTM3)	RG	Homo sapiens
ENSG00000134602	serine/threonine kinase 26(STK26)	RG	Homo sapiens
ENSG00000134765	desmocollin 1(DSC1)	RG	Homo sapiens
ENSG00000135063	endosomal transmembrane epsin interactor 1(ENTREP1)	RG	Homo sapiens
ENSG00000135097	musashi RNA binding protein 1(MSI1)	RG	Homo sapiens
ENSG00000135127	BICD family like cargo adaptor 1(BICDL1)	RG	Homo sapiens
ENSG00000135318	5'-nucleotidase ecto(NT5E)	RG	Homo sapiens
ENSG00000135373	ETS homologous factor(EHF)	RG	Homo sapiens
ENSG00000135424	integrin subunit alpha 7(ITGA7)	RG	Homo sapiens
ENSG00000135447	protein phosphatase 1 regulatory inhibitor subunit 1A(PPP1R1A)	RG	Homo sapiens
ENSG00000135625	early growth response 4(EGR4)	RG	Homo sapiens
ENSG00000135750	potassium two pore domain channel subfamily K member 1(KCNK1)	RG	Homo sapiens
ENSG00000135929	cytochrome P450 family 27 subfamily A member 1(CYP27A1)	RG	Homo sapiens
ENSG00000136002	Rho guanine nucleotide exchange factor 4(ARHGEF4)	RG	Homo sapiens
ENSG00000136327	NK2 homeobox 8(NKX2-8)	RG	Homo sapiens
ENSG00000136352	NK2 homeobox 1(NKX2-1)	RG	Homo sapiens
ENSG00000136574	GATA binding protein 4(GATA4)	RG	Homo sapiens
ENSG00000136695	interleukin 36 receptor antagonist(IL36RN)	RG	Homo sapiens
ENSG00000136842	tropomodulin 1(TMOD1)	RG	Homo sapiens
ENSG00000136960	ectonucleotide pyrophosphatase/phosphodiesterase 2(ENPP2)	RG	Homo sapiens
ENSG00000137090	doublesex and mab-3 related transcription factor 1(DMRT1)	RG	Homo sapiens
ENSG00000137265	interferon regulatory factor 4(IRF4)	RG	Homo sapiens
ENSG00000137642	sortilin related receptor 1(SORL1)	RG	Homo sapiens
ENSG00000138379	myostatin(MSTN)	RG	Homo sapiens
ENSG00000138449	solute carrier family 40 member 1(SLC40A1)	RG	Homo sapiens
ENSG00000138622	hyperpolarization activated cyclic nucleotide gated potassium channel 4(HCN4)	RG	Homo sapiens
ENSG00000138670	RasGEF domain family member 1B(RASGEF1B)	RG	Homo sapiens
ENSG00000139219	collagen type II alpha 1 chain(COL2A1)	RG	Homo sapiens
ENSG00000139515	pancreatic and duodenal homeobox 1(PDX1)	RG	Homo sapiens
ENSG00000139610	chymotrypsin like elastase 1(CELA1)	RG	Homo sapiens
ENSG00000139910	NOVA alternative splicing regulator 1(NOVA1)	RG	Homo sapiens
ENSG00000139970	reticulon 1(RTN1)	RG	Homo sapiens
ENSG00000140557	ST8 alpha-N-acetyl-neuraminide alpha-2,8-sialyltransferase 2(ST8SIA2)	RG	Homo sapiens
ENSG00000140937	cadherin 11(CDH11)	RG	Homo sapiens
ENSG00000141316	sperm acrosome associated 3(SPACA3)	RG	Homo sapiens
ENSG00000141431	ASXL transcriptional regulator 3(ASXL3)	RG	Homo sapiens
ENSG00000142449	fibrillin 3(FBN3)	RG	Homo sapiens
ENSG00000143469	synaptotagmin 14(SYT14)	RG	Homo sapiens
ENSG00000143674	mitogen-activated protein kinase kinase kinase 21(MAP3K21)	RG	Homo sapiens
ENSG00000143954	regenerating family member 3 gamma(REG3G)	RG	Homo sapiens
ENSG00000144119	complement C1q like 2(C1QL2)	RG	Homo sapiens
ENSG00000144331	zinc finger protein 385B(ZNF385B)	RG	Homo sapiens
ENSG00000144488	espin like(ESPNL)	RG	Homo sapiens
ENSG00000144596	glutamate receptor interacting protein 2(GRIP2)	RG	Homo sapiens
ENSG00000144668	integrin subunit alpha 9(ITGA9)	RG	Homo sapiens
ENSG00000144681	SH3 and cysteine rich domain(STAC)	RG	Homo sapiens
ENSG00000145390	ubiquitin specific peptidase 53(USP53)	RG	Homo sapiens
ENSG00000145423	secreted frizzled related protein 2(SFRP2)	RG	Homo sapiens
ENSG00000145703	IQ motif containing GTPase activating protein 2(IQGAP2)	RG	Homo sapiens
ENSG00000145808	ADAM metallopeptidase with thrombospondin type 1 motif 19(ADAMTS19)	RG	Homo sapiens
ENSG00000145934	teneurin transmembrane protein 2(TENM2)	RG	Homo sapiens
ENSG00000146197	signal peptide, CUB domain and EGF like domain containing 3(SCUBE3)	RG	Homo sapiens
ENSG00000146250	serine protease 35(PRSS35)	RG	Homo sapiens
ENSG00000146469	vasoactive intestinal peptide(VIP)	RG	Homo sapiens
ENSG00000146530	von Willebrand factor D and EGF domains(VWDE)	RG	Homo sapiens
ENSG00000146555	sidekick cell adhesion molecule 1(SDK1)	RG	Homo sapiens
ENSG00000146938	neuroligin 4 X-linked(NLGN4X)	RG	Homo sapiens
ENSG00000147041	synaptotagmin like 5(SYTL5)	RG	Homo sapiens
ENSG00000147588	peripheral myelin protein 2(PMP2)	RG	Homo sapiens
ENSG00000148053	neurotrophic receptor tyrosine kinase 2(NTRK2)	RG	Homo sapiens
ENSG00000148408	calcium voltage-gated channel subunit alpha1 B(CACNA1B)	RG	Homo sapiens
ENSG00000149256	teneurin transmembrane protein 4(TENM4)	RG	Homo sapiens
ENSG00000149573	myelin protein zero like 2(MPZL2)	RG	Homo sapiens
ENSG00000149972	contactin 5(CNTN5)	RG	Homo sapiens
ENSG00000150051	mohawk homeobox(MKX)	RG	Homo sapiens
ENSG00000150556	LY6/PLAUR domain containing 6B(LYPD6B)	RG	Homo sapiens
ENSG00000151490	protein tyrosine phosphatase receptor type O(PTPRO)	RG	Homo sapiens
ENSG00000151702	Fli-1 proto-oncogene, ETS transcription factor(FLI1)	RG	Homo sapiens
ENSG00000151834	gamma-aminobutyric acid type A receptor subunit alpha2(GABRA2)	RG	Homo sapiens
ENSG00000152128	transmembrane protein 163(TMEM163)	RG	Homo sapiens
ENSG00000152137	heat shock protein family B (small) member 8(HSPB8)	RG	Homo sapiens
ENSG00000152315	potassium two pore domain channel subfamily K member 13(KCNK13)	RG	Homo sapiens
ENSG00000152578	glutamate ionotropic receptor AMPA type subunit 4(GRIA4)	RG	Homo sapiens
ENSG00000152784	PR/SET domain 8(PRDM8)	RG	Homo sapiens
ENSG00000152932	RAB3C, member RAS oncogene family(RAB3C)	RG	Homo sapiens
ENSG00000153162	bone morphogenetic protein 6(BMP6)	RG	Homo sapiens
ENSG00000153208	MER proto-oncogene, tyrosine kinase(MERTK)	RG	Homo sapiens
ENSG00000153266	FEZ family zinc finger 2(FEZF2)	RG	Homo sapiens
ENSG00000153291	solute carrier family 25 member 27(SLC25A27)	RG	Homo sapiens
ENSG00000153993	semaphorin 3D(SEMA3D)	RG	Homo sapiens
ENSG00000154342	Wnt family member 3A(WNT3A)	RG	Homo sapiens
ENSG00000155495	MAGE family member C1(MAGEC1)	RG	Homo sapiens
ENSG00000155849	engulfment and cell motility 1(ELMO1)	RG	Homo sapiens
ENSG00000155918	retinoic acid early transcript 1L(RAET1L)	RG	Homo sapiens
ENSG00000156466	growth differentiation factor 6(GDF6)	RG	Homo sapiens
ENSG00000156687	unc-5 netrin receptor D(UNC5D)	RG	Homo sapiens
ENSG00000157404	KIT proto-oncogene, receptor tyrosine kinase(KIT)	RG	Homo sapiens
ENSG00000157445	calcium voltage-gated channel auxiliary subunit alpha2delta 3(CACNA2D3)	RG	Homo sapiens
ENSG00000158014	solute carrier family 30 member 2(SLC30A2)	RG	Homo sapiens
ENSG00000158089	polypeptide N-acetylgalactosaminyltransferase 14(GALNT14)	RG	Homo sapiens
ENSG00000158125	xanthine dehydrogenase(XDH)	RG	Homo sapiens
ENSG00000158473	CD1d molecule(CD1D)	RG	Homo sapiens
ENSG00000158528	protein phosphatase 1 regulatory subunit 9A(PPP1R9A)	RG	Homo sapiens
ENSG00000158731	olfactory receptor family 10 subfamily J member 6 pseudogene(OR10J6P)	RG	Homo sapiens
ENSG00000158825	cytidine deaminase(CDA)	RG	Homo sapiens
ENSG00000158966	cache domain containing 1(CACHD1)	RG	Homo sapiens
ENSG00000159166	ladinin 1(LAD1)	RG	Homo sapiens
ENSG00000159217	insulin like growth factor 2 mRNA binding protein 1(IGF2BP1)	RG	Homo sapiens
ENSG00000159251	actin alpha cardiac muscle 1(ACTC1)	RG	Homo sapiens
ENSG00000160191	phosphodiesterase 9A(PDE9A)	RG	Homo sapiens
ENSG00000161249	dermokine(DMKN)	RG	Homo sapiens
ENSG00000162344	fibroblast growth factor 19(FGF19)	RG	Homo sapiens
ENSG00000162367	TAL bHLH transcription factor 1, erythroid differentiation factor(TAL1)	RG	Homo sapiens
ENSG00000162595	DIRAS family GTPase 3(DIRAS3)	RG	Homo sapiens
ENSG00000162624	LIM homeobox 8(LHX8)	RG	Homo sapiens
ENSG00000162670	BMP/retinoic acid inducible neural specific 3(BRINP3)	RG	Homo sapiens
ENSG00000162892	interleukin 24(IL24)	RG	Homo sapiens
ENSG00000162894	Fc mu receptor(FCMR)	RG	Homo sapiens
ENSG00000163216	small proline rich protein 2D(SPRR2D)	RG	Homo sapiens
ENSG00000163235	transforming growth factor alpha(TGFA)	RG	Homo sapiens
ENSG00000163285	gamma-aminobutyric acid type A receptor subunit gamma1(GABRG1)	RG	Homo sapiens
ENSG00000163293	NIPA like domain containing 1(NIPAL1)	RG	Homo sapiens
ENSG00000163421	prokineticin 2(PROK2)	RG	Homo sapiens
ENSG00000163501	Indian hedgehog signaling molecule(IHH)	RG	Homo sapiens
ENSG00000163623	NK6 homeobox 1(NKX6-1)	RG	Homo sapiens
ENSG00000163624	CDP-diacylglycerol synthase 1(CDS1)	RG	Homo sapiens
ENSG00000163710	procollagen C-endopeptidase enhancer 2(PCOLCE2)	RG	Homo sapiens
ENSG00000163739	C-X-C motif chemokine ligand 1(CXCL1)	RG	Homo sapiens
ENSG00000163793	DnaJ heat shock protein family (Hsp40) member C5 gamma(DNAJC5G)	RG	Homo sapiens
ENSG00000164093	paired like homeodomain 2(PITX2)	RG	Homo sapiens
ENSG00000164128	neuropeptide Y receptor Y1(NPY1R)	RG	Homo sapiens
ENSG00000164220	coagulation factor II thrombin receptor like 2(F2RL2)	RG	Homo sapiens
ENSG00000164266	serine peptidase inhibitor Kazal type 1(SPINK1)	RG	Homo sapiens
ENSG00000164283	endothelial cell specific molecule 1(ESM1)	RG	Homo sapiens
ENSG00000164458	T-box transcription factor T(TBXT)	RG	Homo sapiens
ENSG00000164484	transmembrane protein 200A(TMEM200A)	RG	Homo sapiens
ENSG00000164530	peptidase inhibitor 16(PI16)	RG	Homo sapiens
ENSG00000164532	T-box transcription factor 20(TBX20)	RG	Homo sapiens
ENSG00000164626	potassium two pore domain channel subfamily K member 5(KCNK5)	RG	Homo sapiens
ENSG00000164647	STEAP family member 1(STEAP1)	RG	Homo sapiens
ENSG00000164694	fibronectin type III domain containing 1(FNDC1)	RG	Homo sapiens
ENSG00000164761	TNF receptor superfamily member 11b(TNFRSF11B)	RG	Homo sapiens
ENSG00000164841	transmembrane protein 74(TMEM74)	RG	Homo sapiens
ENSG00000164853	UNC homeobox(UNCX)	RG	Homo sapiens
ENSG00000165061	zinc finger matrin-type 4(ZMAT4)	RG	Homo sapiens
ENSG00000165078	carboxypeptidase A6(CPA6)	RG	Homo sapiens
ENSG00000165092	aldehyde dehydrogenase 1 family member A1(ALDH1A1)	RG	Homo sapiens
ENSG00000165349	solute carrier family 7 member 3(SLC7A3)	RG	Homo sapiens
ENSG00000165449	solute carrier family 16 member 9(SLC16A9)	RG	Homo sapiens
ENSG00000165521	EMAP like 5(EML5)	RG	Homo sapiens
ENSG00000165905	LARGE xylosyl- and glucuronyltransferase 2(LARGE2)	RG	Homo sapiens
ENSG00000165929	tandem C2 domains, nuclear(TC2N)	RG	Homo sapiens
ENSG00000165949	interferon alpha inducible protein 27(IFI27)	RG	Homo sapiens
ENSG00000166145	serine peptidase inhibitor, Kunitz type 1(SPINT1)	RG	Homo sapiens
ENSG00000166292	transmembrane protein 100(TMEM100)	RG	Homo sapiens
ENSG00000166342	neuropilin and tolloid like 1(NETO1)	RG	Homo sapiens
ENSG00000166396	serpin family B member 7(SERPINB7)	RG	Homo sapiens
ENSG00000166670	matrix metallopeptidase 10(MMP10)	RG	Homo sapiens
ENSG00000166736	5-hydroxytryptamine receptor 3A(HTR3A)	RG	Homo sapiens
ENSG00000167105	transmembrane protein 92(TMEM92)	RG	Homo sapiens
ENSG00000167244	insulin like growth factor 2(IGF2)	RG	Homo sapiens
ENSG00000167748	kallikrein 1(KLK1)	RG	Homo sapiens
ENSG00000167850	CD300c molecule(CD300C)	RG	Homo sapiens
ENSG00000168267	pancreas associated transcription factor 1a(PTF1A)	RG	Homo sapiens
ENSG00000168398	bradykinin receptor B2(BDKRB2)	RG	Homo sapiens
ENSG00000168542	collagen type III alpha 1 chain(COL3A1)	RG	Homo sapiens
ENSG00000168671	UDP glycosyltransferase family 3 member A2(UGT3A2)	RG	Homo sapiens
ENSG00000168824	neuronal vesicle trafficking associated 1(NSG1)	RG	Homo sapiens
ENSG00000168843	follistatin like 5(FSTL5)	RG	Homo sapiens
ENSG00000168961	galectin 9(LGALS9)	RG	Homo sapiens
ENSG00000169031	collagen type IV alpha 3 chain(COL4A3)	RG	Homo sapiens
ENSG00000169218	R-spondin 1(RSPO1)	RG	Homo sapiens
ENSG00000169429	C-X-C motif chemokine ligand 8(CXCL8)	RG	Homo sapiens
ENSG00000169676	dopamine receptor D5(DRD5)	RG	Homo sapiens
ENSG00000169860	purinergic receptor P2Y1(P2RY1)	RG	Homo sapiens
ENSG00000170099	serpin family A member 6(SERPINA6)	RG	Homo sapiens
ENSG00000170162	vestigial like family member 2(VGLL2)	RG	Homo sapiens
ENSG00000170214	adrenoceptor alpha 1B(ADRA1B)	RG	Homo sapiens
ENSG00000170356	olfactory receptor family 2 subfamily A member 20 pseudogene(OR2A20P)	RG	Homo sapiens
ENSG00000170381	semaphorin 3E(SEMA3E)	RG	Homo sapiens
ENSG00000170430	O-6-methylguanine-DNA methyltransferase(MGMT)	RG	Homo sapiens
ENSG00000170454	keratin 75(KRT75)	RG	Homo sapiens
ENSG00000170500	LON peptidase N-terminal domain and ring finger 2(LONRF2)	RG	Homo sapiens
ENSG00000170579	DLG associated protein 1(DLGAP1)	RG	Homo sapiens
ENSG00000170689	homeobox B9(HOXB9)	RG	Homo sapiens
ENSG00000170745	potassium voltage-gated channel modifier subfamily S member 3(KCNS3)	RG	Homo sapiens
ENSG00000170786	short chain dehydrogenase/reductase family 16C member 5(SDR16C5)	RG	Homo sapiens
ENSG00000170891	cytokine like 1(CYTL1)	RG	Homo sapiens
ENSG00000171044	XK related 6(XKR6)	RG	Homo sapiens
ENSG00000171388	apelin(APLN)	RG	Homo sapiens
ENSG00000171405	X antigen family member 5(XAGE5)	RG	Homo sapiens
ENSG00000171522	prostaglandin E receptor 4(PTGER4)	RG	Homo sapiens
ENSG00000171551	endothelin converting enzyme like 1(ECEL1)	RG	Homo sapiens
ENSG00000171714	anoctamin 5(ANO5)	RG	Homo sapiens
ENSG00000171714	uncharacterized LOC102723370(LOC102723370)	RG	Homo sapiens
ENSG00000171766	glycine amidinotransferase(GATM)	RG	Homo sapiens
ENSG00000172020	growth associated protein 43(GAP43)	RG	Homo sapiens
ENSG00000172031	epoxide hydrolase 4(EPHX4)	RG	Homo sapiens
ENSG00000172243	C-type lectin domain containing 7A(CLEC7A)	RG	Homo sapiens
ENSG00000172554	syntrophin gamma 2(SNTG2)	RG	Homo sapiens
ENSG00000172817	cytochrome P450 family 7 subfamily B member 1(CYP7B1)	RG	Homo sapiens
ENSG00000172995	cAMP regulated phosphoprotein 21(ARPP21)	RG	Homo sapiens
ENSG00000173068	basonuclin 2(BNC2)	RG	Homo sapiens
ENSG00000173208	ATP binding cassette subfamily D member 2(ABCD2)	RG	Homo sapiens
ENSG00000173705	sushi domain containing 5(SUSD5)	RG	Homo sapiens
ENSG00000173805	huntingtin associated protein 1(HAP1)	RG	Homo sapiens
ENSG00000173917	homeobox B2(HOXB2)	RG	Homo sapiens
ENSG00000174059	CD34 molecule(CD34)	RG	Homo sapiens
ENSG00000174567	golgi transport 1A(GOLT1A)	RG	Homo sapiens
ENSG00000174607	UDP glycosyltransferase 8(UGT8)	RG	Homo sapiens
ENSG00000175832	ETS variant transcription factor 4(ETV4)	RG	Homo sapiens
ENSG00000175928	leucine rich repeat neuronal 1(LRRN1)	RG	Homo sapiens
ENSG00000176658	myosin ID(MYO1D)	RG	Homo sapiens
ENSG00000176746	MAGE family member B6(MAGEB6)	RG	Homo sapiens
ENSG00000176907	transcriptional and immune response regulator(TCIM)	RG	Homo sapiens
ENSG00000177272	potassium voltage-gated channel subfamily A member 3(KCNA3)	RG	Homo sapiens
ENSG00000177519	reprimo, TP53 dependent G2 arrest mediator homolog(RPRM)	RG	Homo sapiens
ENSG00000178075	GRAM domain containing 1C(GRAMD1C)	RG	Homo sapiens
ENSG00000178163	zinc finger protein 518B(ZNF518B)	RG	Homo sapiens
ENSG00000178789	CD300 molecule like family member b(CD300LB)	RG	Homo sapiens
ENSG00000179023	kelch domain containing 7A(KLHDC7A)	RG	Homo sapiens
ENSG00000179046	tripartite motif family like 2(TRIML2)	RG	Homo sapiens
ENSG00000179399	glypican 5(GPC5)	RG	Homo sapiens
ENSG00000179542	SLIT and NTRK like family member 4(SLITRK4)	RG	Homo sapiens
ENSG00000179776	cadherin 5(CDH5)	RG	Homo sapiens
ENSG00000180613	GS homeobox 2(GSX2)	RG	Homo sapiens
ENSG00000181449	SRY-box transcription factor 2(SOX2)	RG	Homo sapiens
ENSG00000181541	mab-21 like 2(MAB21L2)	RG	Homo sapiens
ENSG00000181585	transmembrane inner ear(TMIE)	RG	Homo sapiens
ENSG00000182578	colony stimulating factor 1 receptor(CSF1R)	RG	Homo sapiens
ENSG00000182674	potassium voltage-gated channel subfamily B member 2(KCNB2)	RG	Homo sapiens
ENSG00000182742	homeobox B4(HOXB4)	RG	Homo sapiens
ENSG00000182747	solute carrier family 35 member D3(SLC35D3)	RG	Homo sapiens
ENSG00000182836	phosphatidylinositol specific phospholipase C X domain containing 3(PLCXD3)	RG	Homo sapiens
ENSG00000182916	transcription elongation factor A like 7(TCEAL7)	RG	Homo sapiens
ENSG00000183098	glypican 6(GPC6)	RG	Homo sapiens
ENSG00000183251	olfactory receptor family 51 subfamily B member 4(OR51B4)	RG	Homo sapiens
ENSG00000183421	receptor interacting serine/threonine kinase 4(RIPK4)	RG	Homo sapiens
ENSG00000183876	arylsulfatase family member I(ARSI)	RG	Homo sapiens
ENSG00000184254	aldehyde dehydrogenase 1 family member A3(ALDH1A3)	RG	Homo sapiens
ENSG00000184305	coiled-coil serine rich protein 1(CCSER1)	RG	Homo sapiens
ENSG00000184307	zinc finger DHHC-type palmitoyltransferase 23(ZDHHC23)	RG	Homo sapiens
ENSG00000184374	collectin subfamily member 10(COLEC10)	RG	Homo sapiens
ENSG00000184515	brain expressed X-linked 5(BEX5)	RG	Homo sapiens
ENSG00000184731	family with sequence similarity 110 member C(FAM110C)	RG	Homo sapiens
ENSG00000184905	transcription elongation factor A like 2(TCEAL2)	RG	Homo sapiens
ENSG00000184937	WT1 transcription factor(WT1)	RG	Homo sapiens
ENSG00000185149	neuropeptide Y receptor Y2(NPY2R)	RG	Homo sapiens
ENSG00000185272	RNA binding motif protein 11(RBM11)	RG	Homo sapiens
ENSG00000185352	heparan sulfate 6-O-sulfotransferase 3(HS6ST3)	RG	Homo sapiens
ENSG00000185652	neurotrophin 3(NTF3)	RG	Homo sapiens
ENSG00000185885	interferon induced transmembrane protein 1(IFITM1)	RG	Homo sapiens
ENSG00000185933	calcium homeostasis modulator 1(CALHM1)	RG	Homo sapiens
ENSG00000186197	EDAR associated via death domain(EDARADD)	RG	Homo sapiens
ENSG00000186838	selenoprotein V(SELENOV)	RG	Homo sapiens
ENSG00000187094	cholecystokinin(CCK)	RG	Homo sapiens
ENSG00000187821	helt bHLH transcription factor(HELT)	RG	Homo sapiens
ENSG00000187848	purinergic receptor P2X 2(P2RX2)	RG	Homo sapiens
ENSG00000188511	MIR3667 host gene(MIR3667HG)	RG	Homo sapiens
ENSG00000188620	H6 family homeobox 3(HMX3)	RG	Homo sapiens
ENSG00000188816	H6 family homeobox 2(HMX2)	RG	Homo sapiens
ENSG00000188883	killer cell lectin like receptor G2(KLRG2)	RG	Homo sapiens
ENSG00000189348	family with sequence similarity 90 member A27, pseudogene(FAM90A27P)	RG	Homo sapiens
ENSG00000196104	SPARC (osteonectin), cwcv and kazal like domains proteoglycan 3(SPOCK3)	RG	Homo sapiens
ENSG00000196126	major histocompatibility complex, class II, DR beta 1(HLA-DRB1)	RG	Homo sapiens
ENSG00000196352	CD55 molecule (Cromer blood group)(CD55)	RG	Homo sapiens
ENSG00000196482	estrogen related receptor gamma(ESRRG)	RG	Homo sapiens
ENSG00000196549	membrane metalloendopeptidase(MME)	RG	Homo sapiens
ENSG00000196569	laminin subunit alpha 2(LAMA2)	RG	Homo sapiens
ENSG00000196684	hematopoietic SH2 domain containing(HSH2D)	RG	Homo sapiens
ENSG00000196730	death associated protein kinase 1(DAPK1)	RG	Homo sapiens
ENSG00000197106	solute carrier family 6 member 17(SLC6A17)	RG	Homo sapiens
ENSG00000197249	serpin family A member 1(SERPINA1)	RG	Homo sapiens
ENSG00000197565	collagen type IV alpha 6 chain(COL4A6)	RG	Homo sapiens
ENSG00000197594	ectonucleotide pyrophosphatase/phosphodiesterase 1(ENPP1)	RG	Homo sapiens
ENSG00000198010	DLG associated protein 2(DLGAP2)	RG	Homo sapiens
ENSG00000198478	SH3 domain binding glutamate rich protein like 2(SH3BGRL2)	RG	Homo sapiens
ENSG00000198483	ankyrin repeat domain 35(ANKRD35)	RG	Homo sapiens
ENSG00000198515	cyclic nucleotide gated channel subunit alpha 1(CNGA1)	RG	Homo sapiens
ENSG00000198626	ryanodine receptor 2(RYR2)	RG	Homo sapiens
ENSG00000198680	tumor suppressor candidate 1(TUSC1)	RG	Homo sapiens
ENSG00000198848	carboxylesterase 1(CES1)	RG	Homo sapiens
ENSG00000203727	sterile alpha motif domain containing 5(SAMD5)	RG	Homo sapiens
ENSG00000203837	pancreatic lipase related protein 3(PNLIPRP3)	RG	Homo sapiens
ENSG00000203877	ripply transcriptional repressor 2(RIPPLY2)	RG	Homo sapiens
ENSG00000203900	uncharacterized LOC100130587(LOC100130587)	RG	Homo sapiens
ENSG00000204161	transmembrane protein 273(TMEM273)	RG	Homo sapiens
ENSG00000204287	major histocompatibility complex, class II, DR alpha(HLA-DRA)	RG	Homo sapiens
ENSG00000204291	collagen type XV alpha 1 chain(COL15A1)	RG	Homo sapiens
ENSG00000204442	NALCN channel auxiliary factor 1(NALF1)	RG	Homo sapiens
ENSG00000204603	long intergenic non-protein coding RNA 1257(LINC01257)	RG	Homo sapiens
ENSG00000204941	pregnancy specific beta-1-glycoprotein 5(PSG5)	RG	Homo sapiens
ENSG00000205221	vitrin(VIT)	RG	Homo sapiens
ENSG00000206432	transmembrane protein 200C(TMEM200C)	RG	Homo sapiens
ENSG00000211892	immunoglobulin heavy constant gamma 4 (G4m marker)(IGHG4)	RG	Homo sapiens
ENSG00000213214	Rho guanine nucleotide exchange factor 35(ARHGEF35)	RG	Homo sapiens
ENSG00000213937	claudin 9(CLDN9)	RG	Homo sapiens
ENSG00000214049	urothelial cancer associated 1(UCA1)	RG	Homo sapiens
ENSG00000214513	notochord homeobox(NOTO)	RG	Homo sapiens
ENSG00000214548	maternally expressed 3(MEG3)	RG	Homo sapiens
ENSG00000214866	doublecortin domain containing 2C(DCDC2C)	RG	Homo sapiens
ENSG00000215218	ubiquitin conjugating enzyme E2 Q family like 1(UBE2QL1)	RG	Homo sapiens
ENSG00000215612	H6 family homeobox 1(HMX1)	RG	Homo sapiens
ENSG00000218819	tudor domain containing 15(TDRD15)	RG	Homo sapiens
ENSG00000219438	TAFA chemokine like family member 5(TAFA5)	RG	Homo sapiens
ENSG00000224982	transmembrane protein 233(TMEM233)	RG	Homo sapiens
ENSG00000228705	long intergenic non-protein coding RNA 659(LINC00659)	RG	Homo sapiens
ENSG00000229621	long intergenic non-protein coding RNA 1822(LINC01822)	RG	Homo sapiens
ENSG00000230316	FEZF1 antisense RNA 1(FEZF1-AS1)	RG	Homo sapiens
ENSG00000230461	PROX1 antisense RNA 1(PROX1-AS1)	RG	Homo sapiens
ENSG00000231389	major histocompatibility complex, class II, DP alpha 1(HLA-DPA1)	RG	Homo sapiens
ENSG00000231924	pregnancy specific beta-1-glycoprotein 1(PSG1)	RG	Homo sapiens
ENSG00000234602	multiciliate differentiation and DNA synthesis associated cell cycle protein(MCIDAS)	RG	Homo sapiens
ENSG00000234841	TATA-box binding protein associated factor 4b pseudogene(LOC100422627)	RG	Homo sapiens
ENSG00000235026	DPP10 antisense RNA 1(DPP10-AS1)	RG	Homo sapiens
ENSG00000235621	long intergenic non-protein coding RNA 494(LINC00494)	RG	Homo sapiens
ENSG00000235875	ARHGEF7 antisense RNA 2(ARHGEF7-AS2)	RG	Homo sapiens
ENSG00000236507	uncharacterized LOC107987032(LOC107987032)	RG	Homo sapiens
ENSG00000237330	ring finger protein 223(RNF223)	RG	Homo sapiens
ENSG00000241157	ribosomal protein L32 pseudogene 32(RPL32P32)	RG	Homo sapiens
ENSG00000249242	transmembrane protein 150C(TMEM150C)	RG	Homo sapiens
ENSG00000253230	MIR124-1 host gene(MIR124-1HG)	RG	Homo sapiens
ENSG00000253301	long intergenic non-protein coding RNA 1606(LINC01606)	RG	Homo sapiens
ENSG00000254535	poly(A) binding protein cytoplasmic 4 like(PABPC4L)	RG	Homo sapiens
ENSG00000255624	C10orf88B (pseudogene)(C10orf88B)	RG	Homo sapiens
ENSG00000257864	IQ motif containing F1 pseudogene(LOC100294713)	RG	Homo sapiens
ENSG00000258597	serpin family A member 2 (gene/pseudogene)(SERPINA2)	RG	Homo sapiens
ENSG00000258991	double homeobox 4 like 19 (pseudogene)(DUX4L19)	RG	Homo sapiens
ENSG00000259029	double homeobox 4 like 18 (pseudogene)(DUX4L18)	RG	Homo sapiens
ENSG00000259070	long intergenic non-protein coding RNA 639(LINC00639)	RG	Homo sapiens
ENSG00000259527	long intergenic non-protein coding RNA 52(LINC00052)	RG	Homo sapiens
ENSG00000259881	uncharacterized LOC101927793(LOC101927793)	RG	Homo sapiens
ENSG00000260027	homeobox B7(HOXB7)	RG	Homo sapiens
ENSG00000266265	KLF transcription factor 14(KLF14)	RG	Homo sapiens
ENSG00000268388	FOXF1 adjacent non-coding developmental regulatory RNA(FENDRR)	RG	Homo sapiens
ENSG00000270164	long intergenic non-protein coding RNA 1480(LINC01480)	RG	Homo sapiens
ENSG00000272398	CD24 molecule(CD24)	RG	Homo sapiens
ENSG00000273079	glutamate ionotropic receptor NMDA type subunit 2B(GRIN2B)	RG	Homo sapiens
ENSG00000275620	uncharacterized LOC100192386(FLJ16779)	RG	Homo sapiens
ENSG00000277268	LHX1 divergent transcript(LHX1-DT)	RG	Homo sapiens
ENSG00000277632	C-C motif chemokine ligand 3(CCL3)	RG	Homo sapiens
ENSG00000278530	charged multivesicular body protein 1B2, pseudogene(CHMP1B2P)	RG	Homo sapiens
ENSG00000285722	uncharacterized LOC124905143(LOC124905143)	RG	Homo sapiens
ENSG00000286042	lung cancer associated lncRNA 1(LCAL1)	RG	Homo sapiens
ENSG00000287382	uncharacterized LOC105377663(LOC105377663)	RG	Homo sapiens
ENSG00000288638	lncRNA divergent activator of TBXT(LNCDAT)	RG	Homo sapiens
ENSG00000289070	uncharacterized LOC107985074(LOC107985074)	RG	Homo sapiens
ENSG00000289281	Vegetative cell wall protein gp1-like (A0A8I5KYS1_HUMAN)	RG	Homo sapiens
ENSG00000235782
ENSG00000235371
ENSG00000286393
ENSG00000267714
ENSG00000254936
ENSG00000287887
ENSG00000253364
ENSG00000289319
ENSG00000230587
ENSG00000175658
ENSG00000288690
ENSG00000256982
ENSG00000255310
ENSG00000228538
ENSG00000287796
ENSG00000280604
ENSG00000289089
ENSG00000243064
ENSG00000250538
ENSG00000272763
ENSG00000286886
ENSG00000279965
ENSG00000203706
ENSG00000225813
ENSG00000256443
ENSG00000235205
ENSG00000280623
ENSG00000288805
ENSG00000261036
ENSG00000184303
ENSG00000273906
ENSG00000288947
ENSG00000261189
ENSG00000244198
ENSG00000278385
ENSG00000277013
ENSG00000230393
ENSG00000289615
ENSG00000268754
ENSG00000279314
ENSG00000287673
ENSG00000238178
ENSG00000204959
ENSG00000280219
ENSG00000259430
ENSG00000276627
ENSG00000248456
ENSG00000271579
ENSG00000269761
ENSG00000234660
ENSG00000236453
ENSG00000228560
ENSG00000289029
ENSG00000235526
ENSG00000261241
ENSG00000254556
ENSG00000197588
ENSG00000259094
ENSG00000278075
ENSG00000288694
ENSG00000261127
ENSG00000235537
ENSG00000281160
ENSG00000286788
ENSG00000226252
ENSG00000289423
ENSG00000258661
ENSG00000282692
ENSG00000227706

## Sheet: KEGG Pathway of 527
Category	class	count	-log10(pvalue)	Fold Enrichment	Bonferroni	Benjamini	FDR
KEGG_PATHWAY	Focal adhesion	10	0.097	1.8	1	0.86	0.84
KEGG_PATHWAY	Hypertrophic cardiomyopathy	6	0.095	2.5	1	0.86	0.84
KEGG_PATHWAY	GABAergic synapse	6	0.092	2.5	1	0.86	0.84
KEGG_PATHWAY	cAMP signaling pathway	11	0.082	1.8	1	0.86	0.84
KEGG_PATHWAY	Viral myocarditis	5	0.078	3.1	1	0.86	0.84
KEGG_PATHWAY	Chagas disease	7	0.057	2.5	1	0.71	0.69
KEGG_PATHWAY	Ras signaling pathway	12	0.054	1.9	1	0.71	0.69
KEGG_PATHWAY	Viral protein interaction with cytokine and cytokine receptor	7	0.053	2.6	1	0.71	0.69
KEGG_PATHWAY	ECM-receptor interaction	7	0.033	2.9	1	0.48	0.47
KEGG_PATHWAY	Taste transduction	7	0.028	3	1	0.44	0.43
KEGG_PATHWAY	Complement and coagulation cascades	7	0.028	3	1	0.44	0.43
KEGG_PATHWAY	Cell adhesion molecules	10	0.026	2.4	1	0.44	0.43
KEGG_PATHWAY	Amoebiasis	8	0.02	2.9	0.99	0.38	0.37
KEGG_PATHWAY	Arrhythmogenic right ventricular cardiomyopathy	7	0.017	3.4	0.99	0.36	0.35
KEGG_PATHWAY	MAPK signaling pathway	17	0.0075	2.1	0.85	0.17	0.17
KEGG_PATHWAY	Cytokine-cytokine receptor interaction	17	0.0064	2.1	0.8	0.16	0.16
KEGG_PATHWAY	Rheumatoid arthritis	9	0.0035	3.6	0.58	0.097	0.094
KEGG_PATHWAY	Calcium signaling pathway	17	0.0013	2.5	0.28	0.041	0.04
KEGG_PATHWAY	Pathways in cancer	28	0.001	1.9	0.22	0.036	0.035
KEGG_PATHWAY	Nicotine addiction	7	0.00064	6.5	0.15	0.026	0.026
KEGG_PATHWAY	Protein digestion and absorption	11	0.00043	3.9	0.1	0.022	0.021
KEGG_PATHWAY	Transcriptional misregulation in cancer	16	0.00021	3.1	0.052	0.013	0.013
KEGG_PATHWAY	PI3K-Akt signaling pathway	23	0.00021	2.4	0.051	0.013	0.013
KEGG_PATHWAY	Hematopoietic cell lineage	14	2.2e-06	5.2	0.00055	0.00028	0.00027
KEGG_PATHWAY	Neuroactive ligand-receptor interaction	33	3e-09	3.3	7.5e-07	7.5e-07	7.4e-07

## Sheet: 33 Genes of Neuroactive
ENSEMBL_GENE_ID	Symbol	Name
ENSG00000150556	LYPD6B	LY6/PLAUR domain containing 6B(LYPD6B)
ENSG00000128564	VGF	VGF nerve growth factor inducible(VGF)
ENSG00000170214	ADRA1B	adrenoceptor alpha 1B(ADRA1B)
ENSG00000128165	ADM2	adrenomedullin 2(ADM2)
ENSG00000171388	APLN	apelin(APLN)
ENSG00000100739	BDKRB1	bradykinin receptor B1(BDKRB1)
ENSG00000168398	BDKRB2	bradykinin receptor B2(BDKRB2)
ENSG00000110680	CALCA	calcitonin related polypeptide alpha(CALCA)
ENSG00000118432	CNR1	cannabinoid receptor 1(CNR1)
ENSG00000187094	CCK	cholecystokinin(CCK)
ENSG00000101204	CHRNA4	cholinergic receptor nicotinic alpha 4 subunit(CHRNA4)
ENSG00000164220	F2RL2	coagulation factor II thrombin receptor like 2(F2RL2)
ENSG00000125730	C3	complement C3(C3)
ENSG00000169676	DRD5	dopamine receptor D5(DRD5)
ENSG00000069482	GAL	galanin and GMAP prepropeptide(GAL)
ENSG00000151834	GABRA2	gamma-aminobutyric acid type A receptor subunit alpha2(GABRA2)
ENSG00000102287	GABRE	gamma-aminobutyric acid type A receptor subunit epsilon(GABRE)
ENSG00000163285	GABRG1	gamma-aminobutyric acid type A receptor subunit gamma1(GABRG1)
ENSG00000126010	GRPR	gastrin releasing peptide receptor(GRPR)
ENSG00000065325	GLP2R	glucagon like peptide 2 receptor(GLP2R)
ENSG00000152578	GRIA4	glutamate ionotropic receptor AMPA type subunit 4(GRIA4)
ENSG00000273079	GRIN2B	glutamate ionotropic receptor NMDA type subunit 2B(GRIN2B)
ENSG00000113749	HRH2	histamine receptor H2(HRH2)
ENSG00000132911	NMUR2	neuromedin U receptor 2(NMUR2)
ENSG00000164128	NPY1R	neuropeptide Y receptor Y1(NPY1R)
ENSG00000185149	NPY2R	neuropeptide Y receptor Y2(NPY2R)
ENSG00000101188	NTSR1	neurotensin receptor 1(NTSR1)
ENSG00000101327	PDYN	prodynorphin(PDYN)
ENSG00000125384	PTGER2	prostaglandin E receptor 2(PTGER2)
ENSG00000171522	PTGER4	prostaglandin E receptor 4(PTGER4)
ENSG00000187848	P2RX2	purinergic receptor P2X 2(P2RX2)
ENSG00000169860	P2RY1	purinergic receptor P2Y1(P2RY1)
ENSG00000146469	VIP	vasoactive intestinal peptide(VIP)

## Sheet: Mann-Whitney IDH1
Expression of	Mean mutant (n=385)	Mean wild (n=117)	FC (mutant/wild)	Direction	p-value
SEPT14	0.79	436.69	Inf	down	2.17e-07
TTR	1.31	25632.8	Inf	down	2.17e-05
POSTN	37.14	3027.21	100	down	1.42e-25
MEOX2	9.66	547.85	50	down	2.13e-20
CHI3L1	1246.19	36750.4	33.33	down	5.28e-33
LTF	234.88	5824.1	25	down	2.46e-20
MOXD1	92.19	1978.39	20	down	1.62e-33
FMOD	97.73	1993.7	20	down	2.92e-30
TCTEX1D1	24.78	452.26	20	down	6.89e-26
LGR6	43.92	945.65	20	down	2.99e-19
RARRES2	62.39	1028.83	16.67	down	3.55e-34
CA3	29.48	519.68	16.67	down	8.82e-21
AGAP2-AS1	27.26	386.71	14.29	down	1.7e-35
SERPINA5	26.81	392.6	14.29	down	2.42e-26
RBP1	200.81	2414.97	12.5	down	9.51e-41
IGFBP2	459.49	5713.39	12.5	down	3.49e-34
COL8A1	56.85	711.12	12.5	down	1.15e-32
EMILIN3	111.27	1434.94	12.5	down	9.24e-26
VAV3	48.02	547.58	11.11	down	2.63e-37
EMP3	126.56	1486.75	11.11	down	2.5e-34
PDPN	322.1	3481.52	11.11	down	2.14e-25
DDIT4L	38.34	433.34	11.11	down	2.62e-24
TIMP1	439.66	4458.04	10	down	2.23e-36
PDLIM4	89.4	922.52	10	down	4.67e-31
PLA2G5	66.4	632.91	10	down	2.43e-29
TPTEP1	3089.23	319.06	9.68	up	5.03e-17
CMYA5	93.47	881.89	9.09	down	9.64e-35
LOC105369203	48.99	444.27	9.09	down	2.3e-29
IL13RA2	44.89	394.12	9.09	down	3.8e-19
KCNE5	50.41	442.24	9.09	down	5.11e-16
MET	101.65	931.32	9.09	down	1.25e-13
COL3A1	558.89	5066.58	9.09	down	7.21e-11
LOC286178	1141.37	127	8.99	up	1.74e-12
FABP5	76	642.7	8.33	down	9.21e-35
CCDC8	47.01	383.74	8.33	down	1.28e-32
UBXN10	49.37	399.23	8.33	down	5.91e-17
COL1A1	637.98	5177.59	8.33	down	2.35e-14
SEC61G	709.14	6056.52	8.33	down	8.62e-13
TFCP2L1	121.33	971.56	8.33	down	1.16e-12
VASN	80.51	625.88	7.69	down	4.15e-37
ADAM12	64.42	508.77	7.69	down	3.26e-32
B3GNT7	43.46	344.29	7.69	down	3.01e-31
NPNT	239.56	1845.36	7.69	down	3.12e-28
METTL7B	242.09	1864.07	7.69	down	4.01e-23
NNMT	97.71	761.68	7.69	down	2.1e-16
SLC7A10	46.82	373.67	7.69	down	2.11e-08
TSTD1	42.42	292.67	7.14	down	1.73e-29
TEKT1	44.87	309.78	7.14	down	1.03e-10
HTR2C	46.78	326.31	7.14	down	0.000166
FBXO17	87.24	566.34	6.67	down	2.67e-38
GRIK1	115.68	767.86	6.67	down	8.02e-32
IGF2BP2	46.05	316.77	6.67	down	1.96e-24
RAB34	201.08	1226.55	6.25	down	2.43e-38
TCEA3	55.27	348.53	6.25	down	1.99e-32
C5orf49	58.38	368.66	6.25	down	7.14e-21
ABCC3	141.81	871.57	6.25	down	8.58e-20
H19	97.38	608.1	6.25	down	1.27e-15
OCIAD2	106.82	644.21	5.88	down	1.46e-35
SHROOM3	117.39	701.16	5.88	down	1.55e-32
ANXA1	1018.54	5871.38	5.88	down	9.54e-25
SFRP4	188.41	1107.21	5.88	down	2.19e-20
COL6A3	131.4	787.85	5.88	down	1.81e-06
ZMYND10	93.13	542.85	5.88	down	5.3e-06
STEAP3	257.78	1459.09	5.56	down	4.19e-24
COL5A1	165.22	917.76	5.56	down	4.31e-24
ADAM33	66.37	370.62	5.56	down	6.34e-21
COL6A2	529.42	2970.62	5.56	down	5.57e-18
MT1M	147.88	796.86	5.26	down	1.39e-31
FLNC	890.82	4642.23	5.26	down	2.57e-23
FOXJ1	260.31	1376.26	5.26	down	2.1e-13
NOS2	70.01	363.68	5.26	down	5.15e-06
SPON2	56.7	283.16	5	down	5.16e-24
THBS4	599.7	3040.36	5	down	1.22e-20
SEMA3E	97.12	475.62	5	down	1.48e-17
COL1A2	980.73	4905.26	5	down	4.39e-17
AQP1	6666.47	33832.1	5	down	7.48e-14
C10orf105	52.78	261.49	5	down	2.31e-11
LINC00836	449.14	92.61	4.85	up	8.45e-37
RAB36	117.68	553.04	4.76	down	1.39e-36
FBLN7	65.12	303.11	4.76	down	7.99e-28
BCAT1	446.09	2121.07	4.76	down	9.87e-28
SEMA3A	107.94	509.32	4.76	down	7.65e-17
CNGA3	229.46	1113.86	4.76	down	3.31e-16
LUM	76.19	361.98	4.76	down	1.27e-12
EGFR	10186.8	48851.4	4.76	down	0.000525
SFRP2	3639.7	776.44	4.69	up	2.49e-24
XKR8	83.01	375.56	4.55	down	1.21e-34
TAGLN2	1316.78	6082.85	4.55	down	4.92e-34
SPRY4	495.3	2231.53	4.55	down	1.09e-28
COL5A2	400.02	1835.74	4.55	down	6.55e-28
RYR3	240.07	1107.68	4.55	down	3.35e-25
PKIB	74.58	331.6	4.55	down	2.98e-24
TPPP3	740.37	3313.8	4.55	down	9.65e-23
AEBP1	2473.71	11161.3	4.55	down	3.56e-21
ARSJ	63.42	291.74	4.55	down	4.13e-21
SLC47A2	94.45	420.6	4.55	down	3.11e-13
SRPX2	83.52	374.06	4.55	down	3.73e-11
USH1C	1665.8	373.38	4.46	up	4.88e-24
LINC00689	2433.35	547.73	4.44	up	1.74e-24
TP73-AS1	219.82	959.68	4.35	down	8.24e-38
SOD3	120.58	516.68	4.35	down	4.46e-26
HSPB6	360.18	1577.08	4.35	down	5.6e-25
LOX	74.44	317.38	4.35	down	2.42e-18
CXCL14	533.49	2359.44	4.35	down	5.23e-16
CPXM2	77.92	340.87	4.35	down	0.00373
SELL	3146.31	730.69	4.31	up	2.46e-16
NR2E1	205.6	846.69	4.17	down	7.46e-33
PLAT	508.2	2094.37	4.17	down	3.69e-31
LGALS3	489.63	2018.89	4.17	down	1.71e-28
ZDHHC23	94.39	395.32	4.17	down	1.39e-24
DIRAS3	123.44	511.44	4.17	down	1.09e-22
PDGFD	77.17	320.29	4.17	down	2.2e-22
ANGPT1	111.64	467.41	4.17	down	5.57e-22
LIF	60.45	256.8	4.17	down	9.67e-19
SOCS2	238.84	1006.49	4.17	down	9.09e-15
EFEMP2	448.96	1817.98	4	down	5.97e-36
MCUB	115.54	469.71	4	down	3.05e-27
ACSS3	314.27	1234.99	4	down	4.05e-27
MAOB	1888.92	7656.1	4	down	5.27e-26
PDGFA	527.36	2086	4	down	7.31e-26
SERPING1	1144.34	4575.27	4	down	5.17e-25
AMIGO2	84.09	334.15	4	down	7.03e-22
DNAH9	185.45	754.85	4	down	2.75e-20
CHI3L2	646.37	2566.3	4	down	5.07e-16
SLC6A11	1054.97	4137.4	4	down	8.87e-12
F3	1239.95	4757.68	3.85	down	1.32e-31
MSN	2891.01	10926.8	3.85	down	9.7e-31
RGN	172.19	652.23	3.85	down	7.05e-30
ECHDC2	229.74	897.43	3.85	down	5.31e-29
SLC2A10	182.95	709.26	3.85	down	3.35e-27
SPRY1	219.63	848.97	3.85	down	4.2e-27
RUBCNL	129.46	501.48	3.85	down	2.88e-23
PIPOX	432.86	1688.73	3.85	down	1.76e-18
MAP3K7CL	73.57	279.04	3.85	down	2.21e-17
PIFO	254.64	962.09	3.85	down	1.15e-16
ENTPD2	220.32	851.13	3.85	down	2.66e-16
COL4A1	1575.63	6017.68	3.85	down	4.53e-15
SPEF1	69.3	264.58	3.85	down	2.46e-10
CSDC2	2871.73	764.79	3.75	up	8.19e-35
FKBP9	715.97	2667.08	3.7	down	3.65e-40
C9orf64	124.67	465.95	3.7	down	3.18e-35
SLC43A3	154.62	570.81	3.7	down	1.71e-29
PRLHR	749.71	202.79	3.7	up	1.63e-28
MIR4435-2HG	80.19	302.37	3.7	down	5.46e-27
OSMR	358.75	1305.41	3.7	down	5.67e-26
CD248	122.31	454.76	3.7	down	8.09e-25
FREM3	319.05	86.34	3.7	up	3.08e-24
EVC	117.19	426.85	3.7	down	6.37e-24
MYO5C	160.68	592.72	3.7	down	2.68e-22
EMILIN2	127.66	464.63	3.7	down	1.29e-20
PDLIM1	141.91	527.19	3.7	down	2.49e-20
TNFRSF12A	247.75	928.91	3.7	down	1.49e-19
XAF1	100.1	370.19	3.7	down	1.29e-18
KLHDC8A	787.69	2937.94	3.7	down	6.08e-15
CELSR1	94.12	352.16	3.7	down	6.12e-07
CHST8	110.02	410.17	3.7	down	5.73e-06
GSTM5	212.62	780.78	3.7	down	6.62e-06
PCDH15	2295.69	642.92	3.57	up	9.71e-34
PNPLA4	129.41	459.95	3.57	down	1.01e-29
ARAP3	277.82	984.36	3.57	down	3.87e-29
OPLAH	121.76	435.97	3.57	down	7.76e-29
FSTL1	1461.67	5242.89	3.57	down	4.02e-27
CHST6	370.71	1303.98	3.57	down	7.29e-26
MX1	903.47	3231.7	3.57	down	3.16e-24
SLC47A1	69.9	252.04	3.57	down	2.99e-23
ZDHHC8P1	66.19	235.4	3.57	down	2.6e-22
CFH	253.26	911.59	3.57	down	1.72e-20
PCOLCE	183.65	648.91	3.57	down	1.7e-18
COL4A2	1981.16	6960.28	3.57	down	1.77e-18
COL12A1	176.08	621.74	3.57	down	5.49e-15
LRAT	103.05	371.53	3.57	down	3.91e-13
MTTP	78.5	278.23	3.57	down	4.41e-12
SLC13A5	72.8	259.75	3.57	down	2.01e-07
METTL1	266.71	948.28	3.57	down	5.32e-06
EEF1AKMT3	189.42	681.01	3.57	down	4.69e-05
OGN	65.55	234.32	3.57	down	0.00337
FZD6	106.62	368.99	3.45	down	2.54e-30
CD109	189.09	644.04	3.45	down	5.38e-23
PLP2	241.71	846.1	3.45	down	4.29e-22
LSP1	152.01	526.2	3.45	down	9.38e-22
CLDN10	172.92	598.75	3.45	down	1.57e-17
WDR78	95.23	325.03	3.45	down	1.32e-14
MXRA5	165.52	578.39	3.45	down	8.28e-14
LGI4	531.17	1847.27	3.45	down	1.52e-12
NNAT	554.01	1942.19	3.45	down	1.17e-09
FERMT1	2762.59	805.76	3.43	up	1.15e-34
KLRC2	514.09	150.02	3.43	up	1.01e-27
FGF17	144.2	42.19	3.42	up	3.17e-18
ARSD	257.81	864.89	3.33	down	1.44e-36
HFE	65.37	218.21	3.33	down	5.13e-29
FGFRL1	483.22	1595.89	3.33	down	7.38e-25
S100A4	88.92	292.56	3.33	down	5.27e-22
WIPF3	239.61	795.05	3.33	down	1.63e-19
FABP7	1492.28	4926.1	3.33	down	6.58e-19
SERPINE1	588.11	1980.81	3.33	down	7.88e-18
ANXA2	1195.68	3925.59	3.33	down	1.14e-17
FAM181A	133.49	445.58	3.33	down	2.07e-17
IL1RAP	417.45	1369.42	3.33	down	2.83e-15
SDC4	1273.85	4222.1	3.33	down	4.43e-13
FXYD1	74.23	249.27	3.33	down	8.59e-12
PYGM	378.85	1251.12	3.33	down	3.51e-06
PLN	165.08	49.57	3.33	up	1.24e-05
IGFN1	819.25	249.75	3.28	up	1.94e-16
TEAD3	70.66	224.61	3.23	down	8.18e-34
CAVIN1	1280.28	4172.47	3.23	down	6.74e-31
MARVELD1	178.02	566.26	3.23	down	3.42e-28
PPIC	118.39	388.09	3.23	down	1.5e-27
CAV2	200.74	653.25	3.23	down	1.63e-27
ABCA5	158.86	514.38	3.23	down	1.22e-26
LAMA2	383.73	1229.82	3.23	down	1.85e-26
CLIC1	839.92	2691.12	3.23	down	5.23e-26
CD58	84.06	273.21	3.23	down	3.32e-25
TGFB2	514.94	1668.48	3.23	down	5.16e-24
KIAA0040	279.79	916.99	3.23	down	2.35e-23
TUBA1C	264.43	857.42	3.23	down	4.15e-23
MT1E	749.89	2433.72	3.23	down	3.63e-22
MRC2	1275.99	4125.37	3.23	down	3.99e-20
SKAP2	443.82	1433.91	3.23	down	3.43e-19
SERPINF1	505.15	1635.23	3.23	down	1.4e-14
NGFR	388.38	1270.38	3.23	down	1.67e-14
C21orf62	257.06	827.15	3.23	down	4.89e-13
SPEF2	74.71	237.93	3.23	down	1.49e-09
RSPH1	188.69	606.65	3.23	down	6.86e-07
VEPH1	594.9	187.18	3.18	up	1.07e-15
GSAP	176.54	549.32	3.12	down	7.13e-29
KLHL26	235.37	733.79	3.12	down	5.6e-28
FREM2	297.08	918.38	3.12	down	7.46e-22
DPYD	224.12	707.18	3.12	down	7.08e-20
B3GNT5	141.88	441.91	3.12	down	7.22e-20
PPL	139.89	437.61	3.12	down	3.66e-17
SSC5D	87.15	275.38	3.12	down	9.18e-16
PLEKHA4	661.42	2055.16	3.12	down	1.18e-15
P3H2	153.85	476.89	3.12	down	2.41e-15
CRB2	579.11	1795.1	3.12	down	2.11e-13
DNAH5	71.41	225.95	3.12	down	2.72e-13
BMP2	2166.59	705.67	3.07	up	2.48e-33
HPSE2	919.61	300.09	3.06	up	6.7e-18
2002-03-01	196.25	587.63	3.03	down	1.62e-31
PAMR1	463.9	1391.52	3.03	down	1.08e-18
ADAM19	215.04	646.94	3.03	down	1.36e-18
FGFR3	2274.63	6985.29	3.03	down	6.83e-14
ALDH1L1-AS2	111.58	338.2	3.03	down	1.77e-13
ST8SIA5	404.09	1218.33	3.03	down	4.14e-13
PLAU	195.41	585.49	3.03	down	1.27e-10
RAB7B	97.35	298.25	3.03	down	2.36e-10
DRAXIN	295.01	899.03	3.03	down	1.23e-07
TMEM100	3155.25	1069.29	2.95	up	4.31e-30
GREB1L	264.36	89.6	2.95	up	3.93e-26
HDHD3	109.55	319.05	2.94	down	4.6e-33
CPQ	316.16	920.15	2.94	down	1.22e-31
PTGFRN	963.05	2857.11	2.94	down	1.92e-31
TMEM220	90.76	266.1	2.94	down	2.31e-28
S100A13	455.66	1349.71	2.94	down	1.4e-25
KCNE4	159.98	472.32	2.94	down	2.04e-21
ADGRE5	368.36	1094.74	2.94	down	2.14e-20
ADAMTSL4	76.77	224.86	2.94	down	4.24e-16
TC2N	69.71	202.21	2.94	down	6.11e-16
GPNMB	815.5	2422.41	2.94	down	1.74e-15
SOCS3	426.78	1258.6	2.94	down	2.51e-15
PLD5	123.27	362.43	2.94	down	1.74e-14
ELOVL2	797.66	2321.67	2.94	down	5.88e-14
COL9A3	558.87	1631.22	2.94	down	1.26e-13
SLC10A4	69.12	202.45	2.94	down	2.31e-12
ADAMTS14	78.98	233.97	2.94	down	7.39e-10
APOL4	213.75	622.71	2.94	down	1.82e-08
PGF	1177.04	401.15	2.93	up	1.51e-17
OTOG	120.13	41.19	2.92	up	0.00118
SMOC1	21534.8	7401.93	2.91	up	4e-31
LATS2	137.75	390.03	2.86	down	2.72e-31
SEL1L3	400	1140.14	2.86	down	2.74e-28
RIN1	132.91	375.83	2.86	down	1.64e-25
OSBPL10	92.6	262.98	2.86	down	3.89e-24
FBLN5	369.75	1058.95	2.86	down	3.03e-23
OLFML2A	200.24	571.33	2.86	down	1.97e-21
ABCD2	192.02	549.28	2.86	down	1.21e-20
SERPINH1	707.53	2044.43	2.86	down	7.97e-20
ALPK3	213.02	614.24	2.86	down	4.26e-19
FBLN1	543.12	1543.77	2.86	down	8.29e-19
PAWR	145.4	412.74	2.86	down	7.53e-18
C16orf89	177.69	512.31	2.86	down	1.89e-17
NTNG1	127.21	365.11	2.86	down	3.44e-17
SAMD9L	439.29	1259.75	2.86	down	1.05e-16
HOPX	1511.61	4296.43	2.86	down	4.44e-15
SDC1	109.85	313.79	2.86	down	3.31e-14
HSPG2	666.74	1885.64	2.86	down	9.46e-13
LRRC2	92.45	261.32	2.86	down	4.71e-12
ECM2	410.72	1174.32	2.86	down	4.77e-12
ETNK2	299.55	848.06	2.86	down	5.09e-07
TRPM3	319.71	912.24	2.86	down	1.55e-06
LHX5	138.92	49.33	2.82	up	9.22e-20
LINC02593	295.97	105.6	2.8	up	1.01e-32
VIPR2	1584.77	568.54	2.79	up	1.41e-21
CEP112	116.42	322.37	2.78	down	1.01e-31
RASL10A	978.67	351.83	2.78	up	2.65e-28
CDH4	648.81	1789.64	2.78	down	2.38e-27
EVA1C	199.94	560.25	2.78	down	8.69e-26
PSRC1	798.23	2200.74	2.78	down	1.04e-25
RCAN3	90.34	252.38	2.78	down	1.63e-22
C1RL	246.36	691.56	2.78	down	3.49e-22
WEE1	336.54	937.1	2.78	down	6.34e-22
STPG1	112.62	308.59	2.78	down	1.32e-19
EPHA2	150.22	420.74	2.78	down	2.3e-19
EYA2	242.96	675.57	2.78	down	9.68e-18
CDCA7L	305.36	843.68	2.78	down	1.12e-17
CPNE8	96.75	271.35	2.78	down	1.51e-17
ADGRL2	416.9	1142.46	2.78	down	1.47e-16
MDK	753.85	2103.47	2.78	down	5.75e-16
GDPD2	237.65	655.78	2.78	down	1.27e-15
GBP1	660.57	1824.37	2.78	down	1.22e-14
LAMB1	621.08	1747.22	2.78	down	4.3e-14
ARX	81.78	228.59	2.78	down	8.42e-12
IGFBP3	1277.14	3528.04	2.78	down	9.49e-11
FBLN2	203.54	569.44	2.78	down	7.57e-07
BUB1B	137.59	385.19	2.78	down	1.97e-06
CFAP43	72.08	202.44	2.78	down	8.34e-06
CAPS	535.22	1503.21	2.78	down	7.64e-05
VOPP1	1680.06	4621.38	2.78	down	0.000309
CYP1B1	226.31	630.97	2.78	down	0.0018
RMST	75.03	207.09	2.78	down	0.00519
HMX1	287.63	104.33	2.76	up	2.95e-30
CNTN3	462.45	167.79	2.76	up	4.63e-22
SHD	3980.44	1452.47	2.74	up	4.33e-29
GDNF-AS1	188.9	69.74	2.71	up	2.95e-30
SLC25A24	103.55	279.16	2.7	down	7.26e-32
BGN	1926.59	5193.8	2.7	down	7.08e-28
CBR1	1177.62	3172.33	2.7	down	1.85e-27
CRYZL2P	78.67	212.34	2.7	down	5.28e-27
AK4	915.5	2483.76	2.7	down	9.17e-27
FAM50B	148.34	401.16	2.7	down	1.42e-25
ITGA7	1780.41	4872.32	2.7	down	6.03e-24
CA2	1248.8	3390.36	2.7	down	2.71e-21
PDLIM3	568.49	1523.54	2.7	down	4.28e-21
RHOJ	322.47	876.89	2.7	down	2.09e-20
OAS2	377.78	1019.07	2.7	down	4.07e-19
CAPG	895.37	2388.96	2.7	down	5.11e-18
MEGF10	651.72	1761.26	2.7	down	1.2e-17
SLC13A3	171.95	466.91	2.7	down	2.49e-17
APOBEC3G	84.84	229.58	2.7	down	5.79e-17
ADM	148.61	402.85	2.7	down	6.28e-16
TMEM176A	462.06	1237.79	2.7	down	3.32e-12
THNSL2	149.88	402.58	2.7	down	1.27e-10
GPC5	187.03	499.75	2.7	down	5.41e-10
PROM1	244.54	664.98	2.7	down	2.1e-09
DLX1	92.14	249.48	2.7	down	1.68e-06
RGS8	102.29	274.38	2.7	down	7.5e-05
AVIL	230.98	631	2.7	down	0.00165
DNAAF1	79.26	214.11	2.7	down	0.00781
MIR9-3HG	3838.84	1427.12	2.69	up	2.27e-34
NOG	532.92	198.4	2.69	up	4.08e-28
RTP5	1095.79	406.91	2.69	up	8e-21
C2orf27A	461.17	172.79	2.67	up	1.04e-35
SLC25A21-AS1	134.52	50.31	2.67	up	5.63e-32
WDR11-AS1	180.6	67.52	2.67	up	1.32e-25
CALCRL	3675.16	1386.5	2.65	up	1.04e-29
SLC25A48	819.89	310.7	2.64	up	4.89e-18
SWAP70	555.56	1445.97	2.63	down	3.08e-35
CHAF1B	97.59	257.13	2.63	down	4.67e-25
LAMC1	1121.45	2958.47	2.63	down	1.59e-22
MICALL2	603.25	1589.19	2.63	down	3.36e-22
SMIM3	331.17	877.77	2.63	down	6.22e-21
PAXIP1-AS2	90.55	240.88	2.63	down	9.03e-21
GSDMD	302.03	801.93	2.63	down	1.35e-18
ITGA3	776.79	2064.56	2.63	down	1.5e-18
RGS16	231.66	601.87	2.63	down	5.42e-16
AFAP1L1	192.91	514.42	2.63	down	2.48e-15
PLAUR	135.37	353.67	2.63	down	1.16e-14
CENPE	91.49	243.09	2.63	down	4.35e-13
LZTS1	487.16	1280.36	2.63	down	3.79e-12
AHNAK2	205.01	537.08	2.63	down	6.62e-12
RORB	485.63	1266.72	2.63	down	1.09e-11
RAMP3	247.81	646.56	2.63	down	1.29e-11
NAPSB	303.42	794.46	2.63	down	1.34e-11
C1QTNF1	967.69	2521.69	2.63	down	3.68e-09
COL8A2	202.78	536.22	2.63	down	6.62e-09
LYZ	180.93	476.03	2.63	down	6.75e-09
CSMD3	1335.82	511.96	2.61	up	1.93e-26
DLL3	7786.02	2983.15	2.61	up	4.93e-26
FHDC1	681.94	262.41	2.6	up	7.28e-22
MKX	274.82	105.88	2.6	up	4.33e-20
SOX8	24729.5	9562.81	2.59	up	4.8e-31
RCOR2	1830	711.84	2.57	up	4.13e-30
KHNYN	281.41	720.07	2.56	down	1.54e-32
TMBIM1	1345.64	3448.03	2.56	down	1.1e-29
RINL	84.02	214.44	2.56	down	1.46e-27
F11R	183.77	466.84	2.56	down	2.63e-25
ARNTL2	128.42	325.95	2.56	down	5.5e-25
FAM114A1	242.56	623.21	2.56	down	8.38e-24
GNG12	1029.7	2617.19	2.56	down	3.8e-21
FAM129A	308.26	794.27	2.56	down	1.23e-19
LYPD6	159.35	407.85	2.56	down	1.16e-18
MMP14	1320.8	3392.14	2.56	down	2.34e-17
P2RY1	534.94	1369.39	2.56	down	4.78e-17
GMPR	398.31	1022.03	2.56	down	2.48e-14
LCNL1	534.2	208.28	2.56	up	3.58e-14
S100A11	704.16	1808.92	2.56	down	1.67e-13
KLHL4	306.77	784.85	2.56	down	7.33e-13
FRZB	263.76	680.14	2.56	down	2.32e-12
MYO5B	95.45	245.35	2.56	down	1.37e-09
CDS1	213.71	554.41	2.56	down	5.58e-09
NWD1	323.26	836.97	2.56	down	1.48e-07
FBN3	118.26	305.31	2.56	down	6.68e-07
AIFM3	386.99	1003.42	2.56	down	6.51e-06
HYDIN	78.08	199.34	2.56	down	0.00402
C5orf38	194.05	76.03	2.55	up	2.1e-19
GALNT13	4847.36	1922.94	2.52	up	7.76e-30
FAM133A	285.21	113.91	2.5	up	2.09e-29
ADORA1	1251.13	3123.39	2.5	down	9.95e-28
ARL4C	1012.68	2543.92	2.5	down	1.78e-26
KDELC2	361.36	897.9	2.5	down	4.02e-24
NMNAT3	112.6	281.12	2.5	down	1.76e-21
DUSP6	718.37	1794.92	2.5	down	2.03e-21
TRIP6	962.41	2436.36	2.5	down	1.23e-20
CDH6	354.76	882.94	2.5	down	5.65e-19
CASP4	133.1	329.41	2.5	down	1.22e-18
MDFIC	334.62	828.91	2.5	down	1.89e-15
APOBEC3C	262.12	650.93	2.5	down	5.97e-14
TMEM176B	797.43	1982.67	2.5	down	2.33e-12
CFAP221	80.9	200.76	2.5	down	4.16e-11
VEGFA	1160.16	2903.48	2.5	down	5.57e-11
CFI	382.46	967.03	2.5	down	2.07e-10
SPP1	13190.1	32599.5	2.5	down	1.28e-09
C8orf34	87.46	219.23	2.5	down	2.82e-08
THBS1	388.86	976.31	2.5	down	1.55e-07
OXTR	307.87	768.48	2.5	down	2.45e-07
COX7A1	148.39	373.33	2.5	down	6.02e-07
TENM3	240.02	593.06	2.5	down	8.03e-06
C1orf194	90.11	225.68	2.5	down	0.0019
RGR	567.14	228.08	2.49	up	4.45e-20
ZNF804A	327.1	132.09	2.48	up	1.81e-24
AMH	490.54	197.62	2.48	up	5.69e-20
SPHKAP	1010.3	411.08	2.46	up	3.21e-20
RPRM	818.46	333.68	2.45	up	6.62e-21
MARVELD3	244.42	99.6	2.45	up	3.26e-12
DYNLT3	340.82	841.32	2.44	down	6.04e-30
MYL12A	781.59	1928.92	2.44	down	6.07e-30
ACAA2	516.71	1255.69	2.44	down	1.42e-29
EFNB2	446.56	1085.17	2.44	down	1.7e-29
PRPS2	194.1	473.62	2.44	down	7.87e-29
SLC27A3	263.37	638.3	2.44	down	3.02e-26
TNFRSF14	254.37	623.47	2.44	down	6.46e-25
KIAA1522	341.82	825.44	2.44	down	4.43e-24
LGALS1	1865.9	4572.35	2.44	down	6.67e-24
MBNL3	120.58	295.77	2.44	down	5.16e-22
DAPL1	88.02	215.48	2.44	down	1.04e-21
IFITM3	2307.07	5621.79	2.44	down	3.19e-20
HSPB1	2594.93	6332.44	2.44	down	1.32e-18
TTC26	138.46	336.74	2.44	down	3.39e-18
TENT5A	252.25	615.13	2.44	down	8.45e-16
CDKN2C	613	1482.35	2.44	down	7.25e-15
SPA17	186.36	454.48	2.44	down	1.28e-13
PRODH	248.37	605.77	2.44	down	2.99e-13
OAS1	382.35	929.26	2.44	down	3.58e-13
TEAD2	165.04	404.54	2.44	down	1.55e-12
DBX2	157	380.54	2.44	down	8.62e-12
CNR1	776.3	1896.9	2.44	down	1.04e-11
KIF23	96.05	235.61	2.44	down	2.38e-11
MEST	1231.16	3021.09	2.44	down	9.18e-11
TNC	5159.82	12698.3	2.44	down	2.25e-09
CP	503.25	1218.63	2.44	down	1.57e-08
CPNE4	208.99	504.46	2.44	down	6.98e-08
RRM2	248.88	613.84	2.44	down	7.32e-08
NPTX2	532.11	1311.65	2.44	down	1.8e-07
NDUFA4L2	433.09	1052.7	2.44	down	2.94e-07
CDK6	1118.95	2722.71	2.44	down	4.61e-06
GDF10	307.05	126.14	2.43	up	2.07e-15
DLC1	714.63	1714.66	2.38	down	8.31e-27
ANXA5	5436.08	12895.6	2.38	down	5.2e-21
SP100	329.16	788.26	2.38	down	9.67e-20
GJC1	216.63	516.42	2.38	down	9.07e-19
RBPMS	189.55	447.14	2.38	down	5.68e-18
ARHGAP18	231.94	555.15	2.38	down	1.19e-17
PLSCR1	442.9	1063.84	2.38	down	4.35e-17
LTBP1	800.94	1897.41	2.38	down	1.03e-16
RLBP1	105.49	249.09	2.38	down	1.45e-16
OAS3	828.09	1991.34	2.38	down	2.3e-16
C1R	1883.16	4468.91	2.38	down	3.93e-15
MAN1C1	958.57	2265.73	2.38	down	2.77e-14
NAMPT	1591.22	3824.01	2.38	down	8.96e-14
KIF4A	162.33	387.25	2.38	down	1.24e-13
HLA-DQA1	602.06	1449.79	2.38	down	1.61e-13
CST3	19638.8	46299.1	2.38	down	2.25e-13
DHRS2	146.6	61.65	2.38	up	3.2e-13
BST2	881.04	2083.72	2.38	down	5.3e-13
IQGAP2	296.7	698.36	2.38	down	7.29e-13
TACC3	424.28	1011.47	2.38	down	7.05e-11
CRISPLD1	1165.81	2803.13	2.38	down	9.22e-11
SEMA3F	86.65	204.68	2.38	down	1.44e-10
PIRT	232.59	548.72	2.38	down	2.33e-10
ANGPT2	272.06	642.97	2.38	down	5.67e-10
PTPN3	84.27	199.68	2.38	down	5.96e-09
KIF20A	94.77	225.32	2.38	down	3.59e-08
CYTL1	98.43	233.38	2.38	down	7.63e-08
ISLR	299.94	714.4	2.38	down	1.85e-06
MYBL2	208	492.25	2.38	down	6.92e-06
PAX8-AS1	200.6	475.46	2.38	down	4.96e-05
NID2	146.57	348.19	2.38	down	0.000139
NDNF	123.86	293.37	2.38	down	0.000229
TSPAN31	1347.75	3212.14	2.38	down	0.00289
FLJ16779	6564.11	2769.48	2.37	up	4.42e-24
CRYAB	70981.3	30035.8	2.36	up	2.61e-25
DGCR6	728.14	309.03	2.36	up	1.72e-22
STOX1	876.63	371.73	2.36	up	6.14e-14
PRSS35	462.02	196.47	2.35	up	1.05e-20
SSH3	186.45	430.1	2.33	down	3.17e-29
SMIM10	95.23	223.18	2.33	down	5.32e-29
DPY19L1	1341.9	3089.25	2.33	down	5.5e-27
TTYH3	3536.35	8249.8	2.33	down	3.61e-22
MEIS1	302.78	711.1	2.33	down	2.32e-20
KLHL29	158.03	369.26	2.33	down	2.35e-20
VWA1	958.78	2234.83	2.33	down	4.7e-20
SMC4	319.08	739.75	2.33	down	4.57e-16
RNF219-AS1	410.47	176.42	2.33	up	8.02e-15
NR2F2	405.88	934.15	2.33	down	8.61e-15
COLEC12	511.7	1193.15	2.33	down	1.8e-14
SGMS2	82.8	193.02	2.33	down	3.77e-14
ZIC2	235.7	550.87	2.33	down	4.59e-14
MMP2	1143.54	2675.42	2.33	down	9.03e-14
COL5A3	1087.83	2543.89	2.33	down	1.11e-13
C7orf31	86.81	200.23	2.33	down	1.5e-13
RIPOR3	82.43	190.44	2.33	down	5.89e-12
RSAD2	331.28	762.54	2.33	down	1.08e-11
IGFBP5	7573.15	17432.4	2.33	down	1.22e-11
CDC20	151.49	350.02	2.33	down	4.16e-11
GBP3	430.91	997.86	2.33	down	4.54e-11
FKBP5	1597.76	3719.85	2.33	down	5.39e-10
LTBP2	264.06	621.17	2.33	down	1.44e-09
ERICH3	223.9	523.64	2.33	down	2.6e-09
STK32B	195.43	450.48	2.33	down	3.13e-09
GPD1	517.49	1217.21	2.33	down	4.88e-07
ABCC8	1316.83	567.67	2.32	up	5.93e-15
GPX3	8096.53	3485.91	2.32	up	2.37e-14
LINC00844	1241.06	539.44	2.3	up	5.21e-26
NEU4	2282.79	993.23	2.3	up	9.39e-20
LINC01088	1499.74	654.7	2.29	up	7.77e-12
FSTL5	431.63	189.24	2.28	up	1.9e-13
CUL7	383.67	863.12	2.27	down	1.14e-32
FCHSD1	155.89	357.03	2.27	down	5.8e-27
DBNDD1	544.62	1243.73	2.27	down	2.67e-23
UPP1	301.9	686.44	2.27	down	4.46e-22
FZD1	355.41	813.13	2.27	down	1.51e-21
FAHD2B	145.45	332.71	2.27	down	2.89e-20
TFRC	1324.75	3019.43	2.27	down	4.1e-20
NIPAL2	143.94	323.49	2.27	down	7.79e-20
PARP12	303.02	683.19	2.27	down	3.98e-19
CD302	122.43	276.66	2.27	down	5.61e-19
HERC5	256.22	583.71	2.27	down	9.2e-18
TGIF1	372.7	838.19	2.27	down	2.08e-17
ADA2	614.95	1398.44	2.27	down	3.68e-17
SOD2	8018.19	18328.8	2.27	down	3.84e-17
TCF7	119.65	269.27	2.27	down	5.04e-16
PYGL	529.35	1216.53	2.27	down	5.43e-16
EMILIN1	645.44	1461.73	2.27	down	6.86e-15
ZIC5	83.75	191.54	2.27	down	1.6e-14
TUBB6	449.34	1029.9	2.27	down	3.1e-14
ITGA2	254.15	577.97	2.27	down	8.56e-14
PLAGL1	95.99	216.1	2.27	down	1.15e-13
APOL1	295.96	665.44	2.27	down	1.89e-13
PTTG1	175.5	399.28	2.27	down	2.52e-13
SP140L	101.24	227.85	2.27	down	4.04e-13
LAMC3	256.81	590.24	2.27	down	9.56e-12
HGF	109.49	251.14	2.27	down	8.08e-11
DNALI1	768.13	1730.54	2.27	down	7.79e-10
PIP4K2C	987.06	2225.21	2.27	down	1.2e-09
MFAP4	433.43	987.71	2.27	down	2.67e-09
ASF1B	115.35	263.09	2.27	down	3.98e-09
ENPEP	100.12	228.63	2.27	down	1.58e-08
MSR1	364.94	833.13	2.27	down	3.03e-08
IQGAP3	137.35	314.24	2.27	down	4.93e-08
SPOCD1	470.96	1069.32	2.27	down	2.29e-07
TSPAN18	373.45	844.02	2.27	down	3.69e-07
H2AFY2	1075.17	477.41	2.25	up	3.93e-27
SSTR2	1335.04	593.77	2.25	up	1.03e-17
WNT7B	830.11	368.66	2.25	up	2.03e-17
ATOH8	2384.96	1070.76	2.23	up	2.04e-23
MGAT4C	775.36	348.26	2.23	up	2.05e-19
TACR1	330.12	148.34	2.23	up	2.94e-16
CHST9	1677.38	752.79	2.23	up	1.28e-13
SUSD5	1262.32	565.21	2.23	up	5.65e-13
OPHN1	3679.91	1657.43	2.22	up	4.92e-29
PDE7B	212.36	476.16	2.22	down	8.92e-27
FAM57B	1146.66	515.79	2.22	up	2.68e-26
IQGAP1	1551.11	3444.52	2.22	down	3.56e-22
KATNAL2	107.32	240.24	2.22	down	5.3e-22
ACACB	421	927.38	2.22	down	6.95e-22
CASP8	117.29	261.26	2.22	down	4.2e-20
ZNF217	286.99	636.05	2.22	down	1.69e-18
IQCG	410.44	910.87	2.22	down	7.73e-18
ACCS	107.79	240.08	2.22	down	9.83e-17
SUSD2	88.79	197.01	2.22	down	2.59e-16
DENND2A	1873.76	4131.81	2.22	down	2.84e-16
EPSTI1	133.3	298.11	2.22	down	4.71e-16
TMEM158	384.46	847.36	2.22	down	4.75e-16
CENPV	282.76	624.94	2.22	down	1.11e-15
SHCBP1	94.47	210.56	2.22	down	6.43e-15
RGS14	110.02	245.33	2.22	down	7.51e-15
GRHL3	288.58	130.18	2.22	up	1.28e-14
MX2	138.54	308.74	2.22	down	4.5e-13
FZD2	81.88	179.97	2.22	down	2.56e-11
BAALC-AS1	142.96	316.47	2.22	down	3.37e-11
PTGS1	436.76	965.86	2.22	down	3.15e-10
SLC16A4	263.45	589.32	2.22	down	6.22e-10
SLC39A12	230.28	514.91	2.22	down	1.61e-09
RGS6	309.8	687.81	2.22	down	1.8e-09
ACE	167.64	374.08	2.22	down	2.62e-09
ASPM	145.03	325.3	2.22	down	4.68e-09
PCLAF	91.71	203.93	2.22	down	8.32e-09
RBM47	159.17	351.95	2.22	down	8.79e-08
HJURP	98.32	220.62	2.22	down	1.24e-07
FBLIM1	157.75	348.57	2.22	down	0.00146
GRIN3A	491.27	222.46	2.21	up	6.95e-11
NMB	3686.47	1669.46	2.21	up	1.29e-10
EPHB1	2972.18	1352.92	2.2	up	9.83e-28
SLCO5A1	207.82	94.54	2.2	up	1.45e-24
GDAP1L1	1795.09	818.42	2.19	up	3.4e-22
RHBDL3	2152.57	981.75	2.19	up	4.19e-19
DSCAML1	2099.75	964.91	2.18	up	1.09e-24
DCTD	726.04	1590.32	2.17	down	1.02e-31
LRRC75A	139.24	305.85	2.17	down	8.36e-29
PLEKHG1	493.23	1079.5	2.17	down	9.47e-24
CYP27A1	805.9	1765.44	2.17	down	1.95e-23
FUCA2	495.3	1076.26	2.17	down	2.99e-22
RNF135	194.05	423.91	2.17	down	3.03e-21
ACTN1	2028.93	4399.18	2.17	down	5.79e-21
SPRY2	1223.37	2646.81	2.17	down	9.47e-21
EYA1	858.57	395.17	2.17	up	8.05e-20
BACE2	237.14	513.21	2.17	down	8.2e-20
RAB32	138.57	300.01	2.17	down	8.71e-20
ITGA5	471.88	1032.66	2.17	down	2.25e-19
FAM20C	1345.45	2934.9	2.17	down	2.04e-16
GLI3	319.21	696.67	2.17	down	9.07e-16
ANKRD35	213.83	467.9	2.17	down	5.19e-15
TMCO4	183.57	402.83	2.17	down	1.4e-14
ARC	1147.49	2511.79	2.17	down	1.23e-13
NFE2L3	111.32	243.6	2.17	down	4.76e-12
EPHB2	579.35	1257.11	2.17	down	5.06e-12
GPR37	1190.62	2570.94	2.17	down	8.39e-12
PCDHB7	177.57	383.13	2.17	down	1.41e-09
CCDC40	260.38	560.68	2.17	down	1.27e-08
MELK	90.97	198.54	2.17	down	1.97e-08
GYG2	614.95	1337.91	2.17	down	1.58e-07
HLA-DRB6	216.45	470.98	2.17	down	9.78e-07
SLC11A1	507.84	1111.3	2.17	down	5.77e-06
GTSE1	118.43	258.16	2.17	down	1.67e-05
CDC45	80.29	175.03	2.17	down	2.86e-05
TMEM229A	123.32	270.29	2.17	down	0.000135
ADAMTS2	88.74	194.75	2.17	down	0.000148
AKR1C3	921.25	425.68	2.16	up	8.67e-24
SCN3A	2951.39	1366.02	2.16	up	1.84e-20
HIST3H2A	477.38	221.72	2.15	up	1.42e-26
MAP3K20	563.51	1208.4	2.13	down	3.84e-27
PABPC5	234.66	110.39	2.13	up	5.31e-24
CGNL1	696.52	1470.32	2.13	down	6.4e-24
TMEM159	105.64	224.77	2.13	down	5.55e-23
FAM221A	158.08	337.97	2.13	down	3.31e-21
PDE6B	197.95	421.63	2.13	down	5.07e-20
PCSK5	210.67	445.29	2.13	down	1.43e-19
ASIC4	3569.64	1675.88	2.13	up	1.99e-18
CA5B	215.44	460.78	2.13	down	1.08e-15
C1S	1584.93	3389.72	2.13	down	6.61e-15
CCNB1	248.88	533.47	2.13	down	2.1e-14
ERBB2	840.03	1787.77	2.13	down	5.41e-14
ADGRV1	4294.28	2020.5	2.13	up	8.38e-14
SNX10	626.43	1321.49	2.13	down	9.51e-14
GBP4	328.62	693.89	2.13	down	2.76e-13
HLA-DPB1	2075.8	4441.44	2.13	down	1.7e-12
CDC6	95.65	202.04	2.13	down	1.83e-12
ZBTB42	93.25	198.59	2.13	down	4.67e-12
CYP4F11	118.89	255.36	2.13	down	8.68e-11
HLA-DQB1	768.09	1641.3	2.13	down	9.47e-11
LGI1	393.83	835.49	2.13	down	1.49e-10
ACOT11	85.41	183.55	2.13	down	5.88e-10
SELENBP1	440.66	941.99	2.13	down	4.42e-08
DCN	1360.79	2896.09	2.13	down	1.42e-07
RUNX1	338.22	722.82	2.13	down	4.82e-07
CBLN4	100.17	215.14	2.13	down	5.69e-07
SCN7A	142.06	304.68	2.13	down	0.000341
CDHR1	1811.2	860.12	2.11	up	6.28e-23
MIPOL1	175.98	83.83	2.1	up	5.59e-28
MDGA2	406.39	193.35	2.1	up	6.43e-23
KCNJ11	836	397.92	2.1	up	2e-09
MARCH8	2713.66	1300.69	2.09	up	2.98e-37
MYC	1838.68	879.78	2.09	up	1.08e-25
TJP2	8059.92	3851.27	2.09	up	2.89e-23
C1QL1	6322.85	3025.23	2.09	up	3.57e-21
EEPD1	2852.15	1367.17	2.09	up	1.1e-20
SLC12A7	505.37	1057.47	2.08	down	3.09e-26
OLIG2	11323.1	5452.54	2.08	up	1.51e-25
SLC25A45	88.35	185.62	2.08	down	8.18e-24
CHST2	668.01	1391.56	2.08	down	8.72e-21
CD151	1850.2	3857.19	2.08	down	8.84e-21
RGS11	1339.6	644.06	2.08	up	1.78e-20
TRAF5	158.94	333.13	2.08	down	6.95e-20
GGTA1P	1510.5	727.86	2.08	up	7.83e-20
SMIM18	151.48	72.76	2.08	up	1.81e-19
EHD2	918.3	1909.56	2.08	down	8.1e-19
CHL1	2896.17	6048.15	2.08	down	2.29e-17
PTN	8872.26	18425.1	2.08	down	6.23e-17
ANTXR2	317.94	668.46	2.08	down	8.93e-17
PLPPR4	864.14	1807.91	2.08	down	8.45e-16
DUSP5	165.79	343.19	2.08	down	1.15e-15
GADD45A	807.89	1668.32	2.08	down	1.95e-14
SLC22A15	134.85	281.05	2.08	down	3.53e-14
MYL9	585.09	1223.82	2.08	down	6.83e-14
FAS	153.54	318.37	2.08	down	5.06e-13
EPHA5	181.34	379.68	2.08	down	4.48e-12
TNFRSF19	562.85	1178.09	2.08	down	9.12e-12
HLA-DRA	5986.62	12386.1	2.08	down	1.68e-11
MYO1B	428.92	888.27	2.08	down	5.69e-11
SERPINA1	445.35	925.37	2.08	down	1.38e-10
CYB5R2	136.01	286.1	2.08	down	2.59e-10
IFI44	432.11	898.21	2.08	down	2.8e-10
SAMD9	288.56	596.87	2.08	down	4.83e-10
PPIL6	157.22	330.56	2.08	down	2.66e-08
PABPC1L	278.25	578.04	2.08	down	5.9e-08
FZD8	120.47	250.26	2.08	down	8.34e-08
CENPU	136.08	282.51	2.08	down	5.03e-07
MEGF6	133.5	279.65	2.08	down	7.18e-06
OS9	6252.26	13012.4	2.08	down	1.37e-05
GREM1	128.95	267.73	2.08	down	0.000856
NFASC	4968.84	10389	2.08	down	0.0013
ADAMTSL1	124.06	260.38	2.08	down	0.00204
FAM110B	3236.69	1563.54	2.07	up	1.78e-27
NPPA	376.63	181.71	2.07	up	1.56e-18
LYVE1	377.29	182.26	2.07	up	2.59e-16
IFITM10	2216.8	1076.44	2.06	up	1.32e-23
MTHFD2	3167.15	1536.59	2.06	up	2.6e-22
AFF2	393.16	190.61	2.06	up	4.43e-17
RANBP17	167.49	81.58	2.05	up	2.78e-24
VAX2	321.92	156.93	2.05	up	1.43e-23
PCBP3	517.2	252.52	2.05	up	3.73e-21
TMEFF2	1305.65	638.15	2.05	up	2.21e-20
RAB3D	175.54	358.15	2.04	down	3.94e-31
PPCS	306.44	621.98	2.04	down	2.48e-29
PLS3	698.25	1415.44	2.04	down	1.39e-25
DLL1	2753.28	1347.78	2.04	up	6.33e-24
PDIA4	2127.47	4308.6	2.04	down	9.13e-22
ZDHHC22	4462.03	2187.71	2.04	up	1.18e-21
LINC00237	205.35	100.43	2.04	up	2.41e-21
CASP6	95.24	193.36	2.04	down	5.54e-19
LEF1	305.66	626.27	2.04	down	7.92e-19
HTATIP2	169.44	345.79	2.04	down	3.38e-18
LTBR	289.82	590.66	2.04	down	2.43e-16
SIMC1	111.22	224.8	2.04	down	2.89e-16
TYMS	342.16	705.23	2.04	down	2.35e-15
FAM78B	171.86	352.61	2.04	down	3.13e-15
EMP2	321.48	656.61	2.04	down	4.14e-15
NME5	134.78	274.67	2.04	down	1.28e-14
OSBPL3	574.02	1177.86	2.04	down	1.75e-14
S100B	8588.02	17411.9	2.04	down	2.65e-13
TRIM22	937.45	1898.55	2.04	down	2.03e-12
MT3	8273.83	16733.9	2.04	down	3.78e-12
HLA-DRB1	3040.61	6222.65	2.04	down	4.62e-12
HCP5	166.96	340.92	2.04	down	2.89e-11
CD74	18337.4	37561.2	2.04	down	4.92e-11
SELENOM	388.32	795.15	2.04	down	2.02e-10
CDCA8	102.99	212.26	2.04	down	3.75e-10
WDR62	140.56	287.56	2.04	down	6.36e-10
RPP25	84.97	174.51	2.04	down	7.29e-09
ALDH1L1	2550.21	5242.84	2.04	down	1.82e-08
CENPF	612.3	1258.33	2.04	down	2.25e-08
CD93	555.05	1126.09	2.04	down	3.15e-08
CKAP2L	99.03	202.09	2.04	down	1.93e-07
SPC24	117.88	239.39	2.04	down	2.51e-07
CFAP46	88.08	179.97	2.04	down	2.81e-06
LRRC17	276.54	565.42	2.04	down	0.00286
PIK3C2B	908.49	1839.65	2.04	down	0.00405
CACNG2	308.16	151.56	2.03	up	6.89e-13
DGKK	217.69	107.12	2.03	up	3.07e-11
MSTN	642.71	316.9	2.03	up	3.87e-07
LUZP2	4035.66	2000.05	2.02	up	1.27e-17
MEGF11	2390.75	1190.62	2.01	up	4.56e-21
KIF26A	619.59	308.68	2.01	up	1.02e-16
CALN1	1875.93	932.89	2.01	up	1.35e-13
XKR7	362.11	179.73	2.01	up	7.02e-13
DEDD2	276.56	555.56	2	down	3.37e-30
PHYHIPL	8824.65	4408.81	2	up	1.76e-29
CARD19	255.5	511.97	2	down	7.7e-24
RGS3	421.11	835.66	2	down	1.93e-23
ABRACL	109.93	220.89	2	down	1.73e-22
SCG3	18691	9345.24	2	up	3.18e-21
MCAM	1362.37	2702.1	2	down	1.26e-19
ADPRH	129.49	260.47	2	down	4.93e-18
SLC25A43	155.8	312.68	2	down	1.16e-17
DUSP10	165.93	332.48	2	down	1.89e-17
NEK6	1168.53	2326.21	2	down	1.12e-16
ITGB8	4258.15	8474.8	2	down	5.07e-16
FAM84A	661.81	1334.88	2	down	1.36e-15
SQOR	134.52	267.95	2	down	1.04e-14
CADPS2	466.65	938.08	2	down	1.48e-14
EPS8L2	185.24	370.71	2	down	4.89e-14
P4HA2	224.51	452.88	2	down	9.28e-14
VIM	18987.4	37634.8	2	down	1.2e-13
TLCD1	147.98	297.66	2	down	2.85e-13
ELF4	104.72	208.15	2	down	1.57e-12
WWTR1	1587.91	3156.61	2	down	4.82e-12
ITPRIPL1	93.79	187.23	2	down	4.85e-12
CIITA	344.41	682.48	2	down	1.62e-11
CSRP1	6683.22	13422.7	2	down	1.64e-11
APOBR	154.61	308.58	2	down	4.92e-10
ALOX5AP	409.16	824.08	2	down	2.02e-09
ZNF385D	124.77	250.92	2	down	2.27e-09
CDH23	161.99	322.94	2	down	3.07e-09
TYMP	316.78	629.75	2	down	1.72e-08
NCAPG	122.09	245.51	2	down	2.07e-07
CTSC	755.23	1518.57	2	down	4.48e-06
GABRA2	362.25	730.17	2	down	7.4e-06
DIO2	797.95	1583.81	2	down	2.51e-05
EPHA3	153.24	307.17	2	down	8e-05
EPHA7	97.41	193.72	2	down	0.000663
KIF19	161.38	321	2	down	0.00121
SAMD11	300.11	150.59	1.99	up	3.3e-29
ANGPTL2	6883.73	3454.21	1.99	up	3.5e-23
PDE8B	2750	1378.91	1.99	up	1.49e-20
CRTAC1	2254.19	1131.79	1.99	up	1e-19
DUSP9	183.23	92.64	1.98	up	8.91e-13
SRRM3	970.4	491.81	1.97	up	7e-14
RIOX1	98.2	190.86	1.96	down	7.06e-25
SPRED2	1158.86	2279.68	1.96	down	5.37e-23
LDHA	2942.59	5741.55	1.96	down	2.3e-22
SLC4A3	849.02	1655.23	1.96	down	4.43e-22
FAM126A	543.59	1068.97	1.96	down	1.4e-21
SLC2A4RG	407.95	798.35	1.96	down	3.8e-21
BDH1	359.29	707.58	1.96	down	6.8e-20
FNDC3B	459.55	904.32	1.96	down	2.16e-18
SEC24D	305.2	597.38	1.96	down	4.92e-18
S100A16	2121.69	4141.33	1.96	down	1.97e-16
PALMD	253.69	500.79	1.96	down	3.55e-16
BICC1	83.81	163.95	1.96	down	5.29e-16
QPCT	132.85	259.59	1.96	down	6.53e-16
PSD4	247.77	487.91	1.96	down	5.84e-15
COL16A1	1587.32	3088.07	1.96	down	8.13e-15
FKBP10	1960.67	3830.95	1.96	down	1.12e-14
LMO2	1027.55	2025.89	1.96	down	1.6e-14
SDC2	1026.7	2014.01	1.96	down	2.75e-14
ZYX	3023.66	5883.96	1.96	down	8.15e-14
LOC105375304	592.16	301.74	1.96	up	1.82e-13
PLEKHF1	148.08	291.92	1.96	down	2.19e-12
NFKBIZ	109.97	213.94	1.96	down	3.75e-12
SPRED3	189.25	370.38	1.96	down	3.13e-11
HLA-DOA	502.36	980.07	1.96	down	5.87e-11
MYOF	561.56	1102.49	1.96	down	7.64e-11
IGDCC4	861.12	1694.45	1.96	down	9.68e-11
CTSK	237.09	462.28	1.96	down	3.7e-10
GRAMD1C	304.86	594.54	1.96	down	5.07e-10
CASP1	200.61	391.98	1.96	down	1.6e-09
TNXB	453.11	896.47	1.96	down	1.59e-08
ELN	1941.37	3770.93	1.96	down	2.21e-08
COL27A1	263.95	521.88	1.96	down	3.98e-08
MAATS1	137.11	271.34	1.96	down	4.33e-07
PBK	176.84	346.21	1.96	down	1.17e-06
LFNG	2216.65	4308.09	1.96	down	1.98e-06
PIMREG	186.65	368.56	1.96	down	2.53e-06
TROAP	97.14	190.8	1.96	down	4.7e-06
RSPO2	123.99	243.34	1.96	down	0.00261
GRIA4	5943.74	3047.41	1.95	up	1.6e-26
TOX	1433.22	735.01	1.95	up	2.33e-23
DUSP26	1566.87	802.05	1.95	up	2.66e-22
SOX3	252.25	129.53	1.95	up	1.06e-19
LPL	7453.38	3812.96	1.95	up	4.79e-09
RGS9	630.61	325.05	1.94	up	1.59e-14
IRX2	248.76	128.74	1.93	up	1.56e-20
TOX3	783.19	406.58	1.93	up	8.96e-20
PCDH11X	241.39	125.39	1.93	up	2.19e-17
SCRT1	862.68	446.86	1.93	up	7.66e-15
LRIG1	20594.3	10706.7	1.92	up	8.2e-29
KIAA1614	190.25	365.94	1.92	down	6.14e-28
TNK2	11500.6	6000.3	1.92	up	1.2e-22
NKAIN4	6643.11	3468.27	1.92	up	2.31e-22
YDJC	98.19	187.43	1.92	down	2.89e-22
ECE1	2061.63	3978.74	1.92	down	3.48e-21
SLC35G2	243.27	468.4	1.92	down	5.12e-21
MAP1LC3A	655.88	1253.61	1.92	down	7.52e-21
C11orf96	1218.48	634.31	1.92	up	3.02e-20
LINC00672	728.47	378.61	1.92	up	5.34e-20
CYB561	412.7	800.97	1.92	down	2.64e-19
ZDHHC12	169.51	328.09	1.92	down	3.35e-19
KIF9	152.21	290.7	1.92	down	2.16e-18
BHLHE40	1271.92	2449.94	1.92	down	2.72e-18
THSD1	203.56	388.45	1.92	down	3.36e-16
NQO1	445.21	859.63	1.92	down	8.4e-16
TRIM5	267.05	515.44	1.92	down	1.27e-15
MAP3K6	344.57	665.9	1.92	down	5.28e-15
CREB3L1	241.02	467.23	1.92	down	8.8e-15
TMTC2	634.09	1223.95	1.92	down	1.41e-14
CCDC96	83.35	161.09	1.92	down	5.91e-14
HRH1	411.13	793.58	1.92	down	9.03e-14
STIL	95.97	184.32	1.92	down	3.24e-13
NELL2	1513.88	2937.22	1.92	down	8.71e-12
ALPK1	154.86	295.21	1.92	down	1.34e-11
AURKA	103.67	198.9	1.92	down	1.67e-11
SULT1A1	192.96	369.7	1.92	down	1.71e-11
TCF19	252.8	481.93	1.92	down	3.19e-11
HLA-DPA1	2945.15	5671.52	1.92	down	8.27e-11
S100A6	4032.58	7719.02	1.92	down	1.22e-10
TMEM67	221.64	424.45	1.92	down	3.28e-10
DUSP4	270.92	516.68	1.92	down	6.6e-10
TK1	134.95	260.85	1.92	down	7.52e-10
JAG1	1273.89	2449.37	1.92	down	1.05e-09
KIF2C	171.22	332.38	1.92	down	8.54e-09
BUB1	155.3	300.26	1.92	down	6.53e-08
PADI2	3673.04	7068.54	1.92	down	7.85e-08
KCNMB1	145.91	283.03	1.92	down	1.2e-07
ESPL1	116.48	225.79	1.92	down	1.47e-07
CHRM3	233.84	447.63	1.92	down	1.99e-07
FCGBP	2513.26	4799.79	1.92	down	1.03e-06
TPBG	91.14	174.63	1.92	down	2.79e-06
BIRC5	296.4	574.02	1.92	down	3.07e-06
TOP2A	977.72	1874.66	1.92	down	4.06e-06
COL14A1	259.57	498.38	1.92	down	5.47e-06
CCDC146	241.42	462.09	1.92	down	2.32e-05
COL22A1	281.06	538.16	1.92	down	0.000114
S100A10	1463.46	2797.26	1.92	down	0.000142
IGFBP6	140.32	270.91	1.92	down	0.000243
ST6GALNAC5	113.44	217.16	1.92	down	0.000713
SYTL4	2463.14	1291.56	1.91	up	2.85e-14
MST1	622.01	325.76	1.91	up	2.53e-13
BTBD17	1221.64	640.75	1.91	up	5.78e-13
TBX2-AS1	153.46	80.32	1.91	up	1.13e-12
KCNIP2	1870.21	980.73	1.91	up	2.27e-12
DISP3	1374.16	723.67	1.9	up	2.63e-19
MYCL	575.55	302.89	1.9	up	3.28e-18
MRC1	316.47	166.2	1.9	up	1.26e-14
HSF4	449.59	236.6	1.9	up	3.21e-12
USP49	918.77	487.22	1.89	up	1.16e-25
SLC25A20	304.65	573.9	1.89	down	1.59e-23
SOX6	3649.82	1926.7	1.89	up	3.04e-23
TMEM185B	221.82	418.14	1.89	down	4.24e-23
CPPED1	274.59	518.65	1.89	down	2.31e-22
TMEM106C	726.54	1363.38	1.89	down	4.85e-21
PMP22	2626.93	4935.8	1.89	down	1.02e-20
FAM222A	2127.19	1128.11	1.89	up	1.23e-20
SHROOM1	346.51	658.23	1.89	down	1.83e-20
PTPN14	407.53	771.32	1.89	down	9.17e-20
NPAS2	376.03	706.11	1.89	down	4.69e-19
TRANK1	335.8	629.62	1.89	down	5.16e-19
PICK1	352.77	661.13	1.89	down	7.13e-19
ELFN2	2912.43	1537.81	1.89	up	2.36e-18
PHLDA3	866.88	1640.39	1.89	down	2.41e-18
FOLR2	798	421.24	1.89	up	3.35e-17
LRRTM4	598.36	317.38	1.89	up	5.31e-17
ARHGAP29	370.17	693.79	1.89	down	2.02e-16
SERPINB1	378.76	711.38	1.89	down	1.14e-15
ETV4	343.14	642.55	1.89	down	2.07e-15
RBMS1	435.7	818.45	1.89	down	6.15e-15
LINC01602	598.66	316.09	1.89	up	1.75e-14
IFI6	2792.53	5277.18	1.89	down	2.48e-14
CMPK2	189.69	356.37	1.89	down	4.58e-14
HES1	484.43	921.5	1.89	down	1.81e-13
GDF1	1212.95	2288.51	1.89	down	1.04e-12
MECOM	157.23	296.12	1.89	down	3.19e-12
IFIH1	311.44	585.75	1.89	down	4.05e-12
PDE1C	475.04	898.14	1.89	down	1.57e-11
CPVL	541.53	1023.88	1.89	down	2.14e-10
EPHX2	286.36	536.9	1.89	down	2.19e-10
SLC2A4	138.03	73.16	1.89	up	2.42e-10
OLFML3	729.83	1373.16	1.89	down	6.05e-10
SYNPO	1828.82	3430.02	1.89	down	8.12e-10
ARHGAP11A	184.52	350.24	1.89	down	7.39e-09
TRIP13	97.46	183.02	1.89	down	1.51e-08
NEAT1	2672.07	5054.33	1.89	down	5.52e-08
ZCCHC12	167.05	316.14	1.89	down	2.39e-07
TRIM67	1820.22	962	1.89	up	9.43e-07
CCNA2	134.91	253.74	1.89	down	1.16e-06
SPAG1	212.75	398.85	1.89	down	3.58e-05
TGFBI	953.3	1811.74	1.89	down	0.000763
F2RL1	127.21	241.56	1.89	down	0.00434
FXYD6	21300.4	11359.9	1.88	up	3.24e-28
LINC00634	859.79	457.97	1.88	up	3.71e-23
ARPP21	1744.02	928.91	1.88	up	3.05e-21
PTCH1	2806.52	1491.15	1.88	up	3.52e-19
USP43	400.71	212.97	1.88	up	1.12e-17
PCSK6	1263	672.52	1.88	up	2.93e-12
SNHG1	1913.72	1025.73	1.87	up	7.87e-26
PSTPIP1	392.28	210.05	1.87	up	5.59e-20
SOX4	7716.09	4133.34	1.87	up	1.52e-18
CDON	405.22	216.23	1.87	up	2.13e-13
RET	547.45	292.99	1.87	up	1.43e-10
PRKG2	121.15	64.68	1.87	up	2.26e-10
SNORC	809.04	432.56	1.87	up	0.000161
CTTNBP2	2272.48	1222.52	1.86	up	5.39e-23
SULF2	10176.6	5460.85	1.86	up	3.28e-22
KIF21B	4595.86	2473.71	1.86	up	2.62e-19
TNR	25083.7	13522	1.86	up	7.69e-19
CORO6	304.28	163.75	1.86	up	9.5e-08
LGALS8	455.66	842.69	1.85	down	1.46e-28
TRIP4	234.03	432.41	1.85	down	3.52e-28
CXorf40A	139.13	255.61	1.85	down	6.07e-26
RRBP1	2482.53	4566.89	1.85	down	5.23e-25
CDR2	240.09	441.33	1.85	down	2.98e-24
SPATS2L	1454.25	2714.92	1.85	down	4.74e-24
NRAV	156.83	288.75	1.85	down	8.65e-24
TBC1D1	855.1	1578.39	1.85	down	1.13e-23
ACADS	263.46	489.38	1.85	down	2.62e-23
GLMP	352.69	652.74	1.85	down	2.05e-21
TMEM51	250.59	466.79	1.85	down	5.6e-21
PHF11	278.57	518.11	1.85	down	1.21e-20
RIPPLY2	133.22	71.84	1.85	up	1.49e-20
CALU	2242.49	4167.48	1.85	down	2.29e-20
IL17RC	465.65	864.27	1.85	down	1.14e-19
C1orf54	202.69	373.69	1.85	down	1.9e-18
CAMKMT	128.65	236.87	1.85	down	1.03e-17
GALM	180.65	332.48	1.85	down	1.13e-16
MCC	988.09	1814.63	1.85	down	3.2e-16
HSD3B7	102.6	191.17	1.85	down	2.64e-15
RHBDF1	400.97	740.79	1.85	down	8.25e-15
TWSG1	899.59	1679.65	1.85	down	5.32e-14
EHD4	539.29	993.85	1.85	down	1.23e-13
MDM2	1538.45	2832.13	1.85	down	1.5e-13
CALD1	2608.88	4837.52	1.85	down	6.33e-13
RDH10	486.59	898.09	1.85	down	1.82e-12
UNC93B1	395.17	728.15	1.85	down	3.38e-12
PCDHGA9	375.86	698.37	1.85	down	1.41e-11
FGL2	356.67	662.16	1.85	down	6.2e-11
HLA-DRB5	1113.7	2057.86	1.85	down	7.75e-11
HACD4	118.42	220.71	1.85	down	9.69e-11
ASS1	328.62	609.69	1.85	down	3.52e-10
FAM198A	315.86	587.75	1.85	down	5.04e-10
FAM198B	1480.27	2765.5	1.85	down	7.57e-08
NDC80	109.69	204.1	1.85	down	9.57e-08
FN1	9043.23	16803.8	1.85	down	9.6e-08
CCNB2	131.97	243.29	1.85	down	1.23e-07
AHR	402.75	750.26	1.85	down	4.72e-07
NUSAP1	415.91	766.27	1.85	down	4.98e-07
MAPK4	2477.37	4596.66	1.85	down	6.56e-07
EMP1	2636.17	4858.82	1.85	down	1.24e-06
FHL2	139.14	256.03	1.85	down	1.26e-06
IGFBP4	1056.14	1939.13	1.85	down	6.97e-06
LAMA4	1004.89	1864.89	1.85	down	2.28e-05
LMO1	118.45	219.11	1.85	down	0.00103
JADE3	836.23	453.72	1.84	up	4.42e-26
WDR86	228.27	124.15	1.84	up	1.27e-18
LGR5	329.54	178.76	1.84	up	1.28e-15
MYH7	1307.7	711.41	1.84	up	8.74e-14
F5	900.92	489.32	1.84	up	6.91e-08
ACTC1	120.83	65.84	1.84	up	0.00103
MKRN3	466.51	255.03	1.83	up	2.98e-19
SLC22A6	149.74	81.73	1.83	up	2.6e-13
SLC9A1	551.32	994.78	1.82	down	1.75e-26
C19orf66	495.52	902.74	1.82	down	4.3e-24
MAP2K3	342.34	627.33	1.82	down	6.54e-24
ITPRID2	3281.38	5955.73	1.82	down	6.95e-23
SIPA1L1	1747.6	3149.26	1.82	down	4.04e-22
H2AFJ	202.26	369.02	1.82	down	1.2e-19
KIAA0895	199.87	363.18	1.82	down	3.7e-19
MYADM	799.9	1460.12	1.82	down	8.02e-19
MYT1	1678.8	922.05	1.82	up	1.22e-18
ZDHHC1	204.43	368.74	1.82	down	3.55e-18
POLR2F	270.89	148.81	1.82	up	1.04e-17
SMYD2	401.86	736.51	1.82	down	5.73e-17
ECT2	283.49	514.7	1.82	down	3.3e-16
IRAK2	122.02	222.14	1.82	down	2.08e-15
TNFRSF1A	1470.16	2668.85	1.82	down	3.66e-15
ADGRA1-AS1	186.15	102.04	1.82	up	8.17e-15
CEMIP2	505.3	925.94	1.82	down	1.01e-14
FAM155A	1300.15	714.21	1.82	up	1.39e-14
LINC00599	457.32	251.33	1.82	up	1.42e-14
VAMP5	518.93	945.1	1.82	down	1.7e-14
MICA	110.04	199.66	1.82	down	3.5e-14
SPATA6	517.75	940.6	1.82	down	1.59e-13
KSR2	549.31	301.25	1.82	up	5.39e-13
LRRC34	151.72	274.86	1.82	down	9.53e-13
SUMF2	2389.76	4333.8	1.82	down	3.81e-12
KIF26B	579.09	1057.33	1.82	down	1.01e-11
TMEM255A	978.26	1792.62	1.82	down	2.32e-11
BLM	377.3	690.91	1.82	down	1e-10
TCIRG1	377.79	680.84	1.82	down	3.64e-10
VWF	2769.38	5048.07	1.82	down	1.96e-09
FANCI	384.34	699.46	1.82	down	3.67e-09
ADAMTS7	90.83	166.2	1.82	down	4.43e-09
IFNLR1	87.13	159.39	1.82	down	1.18e-08
PPP1R3G	93.38	169.41	1.82	down	1.62e-08
SPN	101.87	184.86	1.82	down	5.05e-08
ITGA1	407.57	742.56	1.82	down	6e-08
TPX2	491.5	887.68	1.82	down	6.21e-08
PRSS12	124.16	226.34	1.82	down	4.07e-07
CLEC7A	147.39	269.74	1.82	down	5.82e-07
SVIL	274.57	495.44	1.82	down	7.14e-07
OLR1	708.19	1287	1.82	down	2.35e-06
C2	183.02	334.68	1.82	down	3.21e-06
ACTA2	722.97	1308.38	1.82	down	4.21e-05
SMAD9	2226.97	1233.19	1.81	up	1.54e-23
PHF21B	675.89	373.15	1.81	up	1.61e-23
LOC441666	131.35	72.68	1.81	up	7.95e-16
AMER3	390.19	215.94	1.81	up	3.48e-12
CD38	2078.82	1149.13	1.81	up	3.72e-12
PRTG	346.2	192.17	1.8	up	7.53e-24
SORCS3	808.38	447.88	1.8	up	5.33e-18
UNC79	1488.36	828.56	1.8	up	1.23e-12
HAPLN1	985.17	547.74	1.8	up	2.93e-07
RAP2A	7424.17	4140.32	1.79	up	1.41e-27
AMOTL2	3847.58	2143.98	1.79	up	1.16e-21
P2RX7	2440.88	1364.96	1.79	up	4.3e-21
CD63	8563.35	15392.5	1.79	down	5.47e-21
CYB5R1	927.9	1655.75	1.79	down	7.62e-21
HPS1	538.71	968.07	1.79	down	8.54e-21
ADSSL1	99.66	176.74	1.79	down	2.61e-18
OLIG1	18333.7	10263.6	1.79	up	6.07e-18
TAX1BP3	306.87	552.13	1.79	down	6.59e-18
SHISA7	1358.86	757.56	1.79	up	8.59e-18
DYRK3	93.22	166.85	1.79	down	9.91e-16
HFM1	142.43	79.67	1.79	up	2.23e-15
ELK3	579.46	1029.79	1.79	down	4.07e-15
B3GALT1	186.7	335.38	1.79	down	1.33e-14
SLC44A3	203.82	361.11	1.79	down	1.62e-14
PLK3	246.48	442.74	1.79	down	1.74e-14
USP53	515.83	917.47	1.79	down	2.35e-14
TCTN2	363.28	646.08	1.79	down	8.78e-14
PLIN2	361.88	651.03	1.79	down	1.24e-13
IKBIP	175.19	312.06	1.79	down	3.93e-13
TFAP2E	140.99	78.67	1.79	up	5.93e-13
MGP	920.07	1653.56	1.79	down	6.93e-13
CCDC30	124.9	224.8	1.79	down	1.5e-12
UACA	536.27	950.79	1.79	down	1.47e-11
SH3BGR	363.14	646.71	1.79	down	2.5e-11
TRIM36	232.68	419.03	1.79	down	1.96e-10
CD40	98.08	174.36	1.79	down	4.71e-10
ADGRD1	85.03	150.79	1.79	down	6.47e-10
CREB5	1052.01	1888.75	1.79	down	1.1e-09
ARHGAP15	90.31	160.32	1.79	down	1.31e-09
S1PR3	903.34	1618.96	1.79	down	1.32e-09
BCL3	154.94	276.91	1.79	down	1.89e-09
CHCHD2	4879.6	8668.78	1.79	down	2.95e-09
NEK11	424.11	764.06	1.79	down	5.55e-09
ECM1	242.51	436.92	1.79	down	6.72e-09
PRAM1	170.24	304.33	1.79	down	4.49e-08
MLF1	508.42	910.29	1.79	down	4.69e-08
ANKRD65	164.61	293.61	1.79	down	5.08e-08
TSHZ2	152.98	275.54	1.79	down	6.24e-08
ALK	193.03	346.85	1.79	down	1.06e-07
AKAP12	1922.29	3418.84	1.79	down	1.36e-07
SLC6A9	1738.83	3078.92	1.79	down	3.41e-07
PRDM16	311.66	553.28	1.79	down	5.39e-07
GJA1	12046	21324.9	1.79	down	6.2e-07
DTX3	3702.92	6559.41	1.79	down	9.55e-07
MNS1	149.49	267.39	1.79	down	1.28e-05
GLI2	194.33	345.31	1.79	down	1.77e-05
TENM1	340.89	607.57	1.79	down	2.42e-05
SORCS2	636.05	1134.84	1.79	down	5.79e-05
OGDHL	433.32	771.17	1.79	down	0.000263
LRRC55	841.2	1511.4	1.79	down	0.000338
ADCY1	1366.9	2427.7	1.79	down	0.000715
CD163	980.77	1753.46	1.79	down	0.00291
ALOX15B	110.35	197.44	1.79	down	0.00866
MN1	1254.95	705.39	1.78	up	1.01e-18
DSCAM	2416.43	1355.17	1.78	up	9.41e-18
CYP2E1	156.17	87.5	1.78	up	1.62e-17
ETV1	10061.9	5662.74	1.78	up	1.29e-13
ETNPPL	4314.16	2424.2	1.78	up	1.2e-09
GDF7	125.15	70.25	1.78	up	6.36e-08
ADAMTS15	402.87	226.18	1.78	up	5.99e-05
GLUD1	15625.5	8822.32	1.77	up	9.58e-27
FAM13C	1163.03	658.63	1.77	up	6.83e-22
BEST3	1270.89	717.94	1.77	up	1.7e-17
SNHG19	474.33	267.5	1.77	up	3.44e-16
HIST2H2BC	435.04	245.38	1.77	up	4.95e-16
SSTR1	511.15	289.6	1.77	up	8.42e-16
TLX1	144.16	81.65	1.77	up	6.16e-15
ATCAY	7144.17	4043.68	1.77	up	4.63e-13
2004-03-01	441.41	249.65	1.77	up	2.68e-06
NSUN6	523.1	297.26	1.76	up	1.12e-31
EFS	3269.82	1862.83	1.76	up	1.54e-25
TET1	212.75	121.03	1.76	up	2.09e-22
RASSF4	9482.25	5402.53	1.76	up	1.4e-20
ASGR1	244.76	139.45	1.76	up	3.37e-19
FAM84B	3933.79	2236.6	1.76	up	7.47e-18
LOC100130370	184.18	104.6	1.76	up	6.62e-17
RAB27B	502.1	284.79	1.76	up	2.82e-16
STC2	520.12	295.85	1.76	up	3.61e-14
EBF1	344.64	195.79	1.76	up	8.09e-13
TRPM4	207.32	361.36	1.75	down	1.23e-22
NKAIN1	674.97	385.95	1.75	up	1.51e-20
TUFT1	100.05	176.57	1.75	down	1.12e-19
PHTF1	287.89	505.8	1.75	down	3.59e-19
SLC39A8	380.17	670.5	1.75	down	4.64e-19
PID1	3218.88	1840.1	1.75	up	8.03e-19
KCNIP3	2642.43	1512.87	1.75	up	1.07e-16
GRIK2	1962.49	1122.7	1.75	up	3.34e-16
RAB27A	120.83	211.68	1.75	down	8.58e-16
MYD88	482.23	842.15	1.75	down	2.07e-15
MYO1E	611.37	1075.85	1.75	down	9.31e-14
ARHGAP20	182.88	323.21	1.75	down	6e-13
PARP9	920.55	1614.89	1.75	down	1.84e-12
CDC42EP3	263.67	458.62	1.75	down	2.13e-12
CROT	560.52	979.09	1.75	down	2.5e-12
PIR	230.16	406.7	1.75	down	3.16e-12
TMEM150C	414.09	722.32	1.75	down	3.63e-12
NMI	177.46	309.45	1.75	down	4.79e-12
CTSZ	1500.57	2650.09	1.75	down	6.91e-12
KIF24	96.53	168.88	1.75	down	6.7e-11
SLC15A2	3111.08	1781.12	1.75	up	7.37e-11
NEXN	112.66	197.46	1.75	down	6.33e-10
EMID1	577.15	1018.43	1.75	down	8.56e-10
MCM2	672.59	1178.38	1.75	down	1.07e-09
SLC15A3	481.69	848.23	1.75	down	4.64e-09
THBD	123.77	218.38	1.75	down	7.55e-09
HLA-B	12536.8	21952.3	1.75	down	9.77e-09
PLK4	99.01	172.42	1.75	down	1.07e-08
TLE6	138.3	79.16	1.75	up	6.61e-08
SLCO2A1	209.56	364.68	1.75	down	9.74e-08
CABCOCO1	98.01	172.25	1.75	down	1.45e-07
PSPH	750.15	1316.75	1.75	down	1.49e-07
ZFP36	2007.11	3550.23	1.75	down	1.64e-07
C3	12101.1	21246.6	1.75	down	6.65e-07
FOXM1	466.94	818.51	1.75	down	7.16e-07
ICAM1	301	526.3	1.75	down	7.36e-07
PHEX	110.01	194.04	1.75	down	9.96e-07
MDH1B	106.22	187.47	1.75	down	4.74e-06
ITGB4	2451.33	4265.16	1.75	down	5.11e-06
CD180	100.97	178.25	1.75	down	6.53e-06
COL18A1	1294.73	2275.77	1.75	down	9.48e-06
DTL	162.76	283.91	1.75	down	1.44e-05
FZD7	518.46	902.58	1.75	down	2.88e-05
COL6A1	4031.78	7070.05	1.75	down	3.04e-05
EFEMP1	3449.74	6050.72	1.75	down	7.9e-05
KCNJ6	149.45	261.16	1.75	down	9.32e-05
TNFAIP2	454.21	792.79	1.75	down	0.000101
TTC25	103.92	182.66	1.75	down	0.000117
SNRPE	998.04	1760.42	1.75	down	0.000819
C5AR1	230.46	404.32	1.75	down	0.00417
ALCAM	6671.53	3840.6	1.74	up	1.5e-28
LOC100505501	301.75	173.65	1.74	up	1.81e-19
UCN	121.89	69.92	1.74	up	2.37e-18
GRID2	804.09	462.89	1.74	up	8.66e-17
CD24	2848.17	1633.67	1.74	up	6.26e-16
NXPH1	1667.41	955.77	1.74	up	1.27e-15
CELSR3	1942.59	1119.44	1.74	up	7.53e-15
ID4	11069.3	6364.26	1.74	up	5.44e-14
INSYN2B	147.09	84.45	1.74	up	6.82e-09
RICTOR	1957.76	1129.76	1.73	up	1.6e-27
PPIF	3677.63	2129.85	1.73	up	6.03e-24
NTNG2	1269.63	732.27	1.73	up	3.7e-21
PLPPR1	2813.8	1630.04	1.73	up	7.01e-16
SLC1A4	6446.11	3732.5	1.73	up	2.22e-14
KCNN3	6697.59	3876.14	1.73	up	8.74e-14
MTRNR2L2	116.59	67.39	1.73	up	6.31e-06
BEND7	554.79	323.45	1.72	up	9.12e-29
ARMC9	278.96	481.15	1.72	down	2.59e-27
HDAC4	2474.14	1440.99	1.72	up	9.58e-23
GCLM	366.87	637.15	1.72	down	6.75e-21
FRMPD3	1728.79	1003.04	1.72	up	1.59e-20
TCF12	14095.2	8206.35	1.72	up	2.61e-20
GGH	318.45	552.03	1.72	down	2.71e-20
SPRED1	1796.71	3099.01	1.72	down	2.99e-20
LITAF	1782.99	3053.97	1.72	down	5.36e-18
FES	213.61	369.5	1.72	down	8.14e-17
VILL	164.76	285.25	1.72	down	2.3e-16
GNG5	913.16	1581.63	1.72	down	5.5e-16
FAM110A	289.64	168.71	1.72	up	9.26e-16
FAR2	252.93	432.56	1.72	down	2.33e-15
PLCE1	673.45	1167.47	1.72	down	4.15e-15
EPB41L4A	149.63	256.93	1.72	down	5.45e-15
CAPN5	1495.76	2577.76	1.72	down	6.1e-15
MAML3	142.44	245.36	1.72	down	1.51e-14
MDFI	1568.06	911.65	1.72	up	4.52e-14
SLC1A6	261.61	151.87	1.72	up	1.78e-13
DNAJA4	578.52	1005.34	1.72	down	3.74e-13
PARVB	368.57	632.09	1.72	down	8.07e-13
GALNT9	745.29	433.11	1.72	up	8.64e-13
NAT16	235.64	136.75	1.72	up	1.49e-12
SORBS2	586.55	1015.5	1.72	down	1.75e-12
BCAM	760.82	1301.73	1.72	down	1.89e-12
SHC1	837.58	1444.83	1.72	down	2.03e-12
CAP2	817.64	1415.44	1.72	down	4.07e-12
CRYZ	470.04	816.73	1.72	down	1.59e-11
FAM111A	509.14	876.8	1.72	down	2.92e-11
POC1A	104.64	181.38	1.72	down	4.87e-11
ISG15	1092.52	1875.95	1.72	down	1.21e-10
GPR37L1	6605.62	11385.7	1.72	down	2.08e-10
CDK2	331.96	568.56	1.72	down	1.16e-09
LLGL2	119.42	207.63	1.72	down	1.76e-09
RBBP8	474.63	817.47	1.72	down	6.74e-09
FGF1	4456.74	7661.21	1.72	down	7.07e-09
DDX60L	299.54	515.47	1.72	down	1.46e-08
FAHD2CP	332.67	575.19	1.72	down	1.93e-08
EPHB4	428.72	738.79	1.72	down	4.17e-08
ABCA7	229.1	395.33	1.72	down	4.81e-08
CUBN	92.37	158.62	1.72	down	7.09e-08
MATN2	2567.53	4461.74	1.72	down	1.44e-07
COPZ2	244.86	418.87	1.72	down	2.66e-07
IL32	184.41	316.83	1.72	down	2.72e-07
AQP4	28019	48166.3	1.72	down	1.46e-06
CCT6A	4034.78	6911.22	1.72	down	1.6e-06
MYLK	1215.81	2110.35	1.72	down	1.85e-06
ACSM5	420.73	244.3	1.72	up	2.09e-06
CEMIP	417.53	714.88	1.72	down	4.58e-06
NETO2	625.58	1071.62	1.72	down	7.54e-06
PTPRC	493.23	847.06	1.72	down	1.85e-05
UBE2C	197.93	341.19	1.72	down	2.48e-05
PROS1	709.3	1216.38	1.72	down	7.38e-05
KIAA0319	264.97	455.74	1.72	down	0.000117
MRAP2	123.55	213.18	1.72	down	0.000123
MT1G	180.41	308.52	1.72	down	0.000392
GAS1	511.43	876.69	1.72	down	0.00285
TAGLN	1037.92	1783.41	1.72	down	0.00679
ASB13	1441.82	845.16	1.71	up	2.85e-29
KYAT1	899.22	527.09	1.71	up	5.79e-27
CDH20	2541.47	1489.22	1.71	up	4.49e-23
KCNB1	2572.28	1505.76	1.71	up	8.46e-21
RND2	9457.03	5531.87	1.71	up	1.79e-19
CHGB	3965.49	2313.03	1.71	up	3.6e-10
DACH2	313.42	183.28	1.71	up	7.72e-09
GBX2	180.03	105.32	1.71	up	2.57e-08
CCL4L2	484.42	283.76	1.71	up	0.00125
MAML2	3223.39	1892.27	1.7	up	1.33e-21
CXXC4	1252.03	735.32	1.7	up	6.1e-19
HEY2	885.34	520.56	1.7	up	6.73e-15
SLIT1	8015.08	4714.9	1.7	up	2.33e-12
INA	2585.23	1523.05	1.7	up	2.33e-12
DAAM2	12050.4	7084.17	1.7	up	1.84e-11
ACTL6B	810.19	477.43	1.7	up	1.26e-10
HES4	419.72	247.44	1.7	up	1.9e-09
TWNK	637.62	377.02	1.69	up	3.87e-29
ACVR2B	967.32	572.64	1.69	up	6.3e-28
PARD3	1580.17	937.41	1.69	up	5.43e-27
FCHSD2	4455.16	2633.15	1.69	up	7.27e-27
DNAJC12	570.09	336.71	1.69	up	4.32e-24
FRY	2888.62	1712.73	1.69	up	7.42e-24
BICD1	730.12	1235.62	1.69	down	9.19e-22
LRRC8A	12189.9	7196.5	1.69	up	2.03e-21
IER5	746.28	1273.92	1.69	down	4.97e-21
SEC31B	754.16	445.92	1.69	up	9.03e-21
PPM1M	377.2	638.9	1.69	down	6.42e-20
2006-09-01	410.85	700.57	1.69	down	1.79e-19
USP54	4724.75	2800.24	1.69	up	1.06e-18
TMSB4X	16946.4	28677.3	1.69	down	1.34e-18
CCDC125	189.91	319.32	1.69	down	2.55e-18
MGST2	257.65	433.85	1.69	down	2.91e-18
SPARCL1	97994.6	58105.3	1.69	up	3.7e-18
FBXL7	878.2	1493.55	1.69	down	5.08e-17
PROCR	131.94	222.6	1.69	down	7.37e-17
RNF165	1077.61	638.45	1.69	up	1.08e-16
HIVEP3	361.54	615.97	1.69	down	3.13e-16
FPGT	205.66	347.4	1.69	down	3.3e-16
GRIA2	6471.04	3822.26	1.69	up	8.38e-16
LCAT	1441.11	850.32	1.69	up	1.89e-15
CASP3	665.78	1120.9	1.69	down	3.18e-15
FAH	297.65	505.91	1.69	down	8.99e-15
SSX2IP	584.47	984.84	1.69	down	1.07e-14
ID1	2189.4	1292.82	1.69	up	2.14e-14
KLHDC9	179.98	304.22	1.69	down	4.83e-14
SLC8A3	916.39	541.81	1.69	up	4.37e-13
MIR22HG	175.02	298.81	1.69	down	4.58e-13
ZNF488	1611.46	952.84	1.69	up	5.18e-13
PACSIN3	267.7	452.27	1.69	down	9.56e-13
DUSP23	149.73	253.5	1.69	down	2.03e-12
FHL3	425.48	725.85	1.69	down	3.15e-12
PPP1R3B	239.56	407.27	1.69	down	1.17e-11
MIR124-2HG	177.85	105.21	1.69	up	4.14e-11
FAM43B	176.54	299.77	1.69	down	1.32e-10
TLR3	191.45	326.03	1.69	down	2.98e-10
GINS2	146.36	249.22	1.69	down	1.56e-09
LPAR1	1202.6	2023.95	1.69	down	4.86e-09
FLNA	8711.48	14722.6	1.69	down	6.14e-09
INHBB	371.73	629.2	1.69	down	9.52e-09
UNC5C	270.75	459.9	1.69	down	1.2e-08
HEYL	253.65	431.43	1.69	down	2.13e-08
SLC22A18	104.29	178.03	1.69	down	2.28e-08
HLA-DMA	892.22	1506.22	1.69	down	3.17e-08
COL9A2	1328.31	2260.33	1.69	down	3.41e-08
BATF2	126.67	216.31	1.69	down	3.44e-08
HELZ2	657.01	1105.7	1.69	down	3.93e-08
RAC2	137.71	233.63	1.69	down	1.08e-07
MT1X	6286.1	3711.62	1.69	up	1.18e-07
FAM189A1	226.51	385.72	1.69	down	1.57e-07
SYTL3	94.9	161.27	1.69	down	1.96e-07
CDCA7	245.36	418.66	1.69	down	3.32e-07
CXCR4	626.04	1056.8	1.69	down	3.66e-07
CEBPD	637.13	1083.58	1.69	down	8.42e-07
TMEM38A	575.43	967.82	1.69	down	1.74e-06
HHIP	262.23	440.75	1.69	down	7.91e-06
SLC16A3	395.22	669.46	1.69	down	1.03e-05
NUF2	114.63	194.48	1.69	down	3.8e-05
SLC4A11	118.06	201.13	1.69	down	5.71e-05
CA12	652.13	1100.64	1.69	down	8.36e-05
APLNR	3892.18	6618.93	1.69	down	0.00252
STARD10	927.71	551.55	1.68	up	1.77e-27
AKAP6	4182.68	2493.43	1.68	up	9.31e-23
CHST15	1987.5	1185.39	1.68	up	1.47e-19
PPP2R5A	2797.14	1666.42	1.68	up	1.76e-19
RIPK2	739.85	441.28	1.68	up	7.59e-19
LRP1B	2194.15	1306.49	1.68	up	2.66e-17
DLGAP1	3197.95	1907.71	1.68	up	1.7e-16
MMP16	3010.91	1793.45	1.68	up	9.6e-16
SLC1A1	1309.99	780.97	1.68	up	1.29e-14
ADCY8	1834.93	1092.2	1.68	up	3.97e-07
ZNF385C	115.91	69.48	1.67	up	5.99e-23
RILP	92.37	153.44	1.67	down	1.13e-21
NSUN5	380.54	633.88	1.67	down	1.63e-20
TIGAR	280.19	465.17	1.67	down	1.91e-20
DPYSL4	2106.64	1264.81	1.67	up	2.06e-20
PTGR1	359.11	600.38	1.67	down	8e-19
UST	2809.69	1685.73	1.67	up	1.35e-18
ABCB9	266.22	445.06	1.67	down	9.05e-18
LMNA	2172.03	3621.15	1.67	down	8.14e-17
TMSB10	6389.95	10723.4	1.67	down	1.46e-16
DHX58	368.57	614.9	1.67	down	6.27e-16
AEN	523.17	870.64	1.67	down	1.98e-15
CTBS	260.91	437.99	1.67	down	5.5e-15
OSBPL11	2644.16	1587.47	1.67	up	9.44e-15
ARNTL	454.66	753.52	1.67	down	1.15e-14
STAT1	3063.33	5116.74	1.67	down	1.25e-14
SDC3	18715.4	31393.2	1.67	down	1.55e-14
RCAN1	2239.44	3727.63	1.67	down	1.69e-14
CEP135	158.29	263.13	1.67	down	2.02e-14
LAMB2	3655.05	6061.18	1.67	down	2.02e-14
GRB10	1063.92	1773.37	1.67	down	4e-14
PODN	827.28	496.13	1.67	up	1.32e-13
ALDOC	31690.1	19005.9	1.67	up	3.27e-13
GNG7	2680.68	4460.18	1.67	down	3.35e-13
LINC01114	111.1	186.07	1.67	down	6.14e-13
CHCHD10	371.5	619.12	1.67	down	8.07e-13
CAMSAP3	521.53	311.61	1.67	up	9.07e-13
DEPP1	958.83	1592.29	1.67	down	1.46e-12
KCNK3	661.99	396.18	1.67	up	1.48e-12
STK17B	1215.39	726.43	1.67	up	5.68e-12
SMO	860.78	1436.54	1.67	down	6.9e-12
KANK2	1190.18	1969.08	1.67	down	7.16e-12
PLOD2	911.78	1508.14	1.67	down	7.81e-12
B9D2	93.75	155.48	1.67	down	9.77e-12
MR1	454.46	755.15	1.67	down	1.27e-11
PARP10	907.74	1511.98	1.67	down	3.26e-11
GIMAP2	146.53	242.32	1.67	down	4.26e-11
E2F1	318.5	527.16	1.67	down	4.31e-11
PPARGC1A	537.33	900.59	1.67	down	6.85e-11
PDIA5	116.62	194.68	1.67	down	9.09e-10
HVCN1	359.57	604.3	1.67	down	2.16e-09
SGO2	137.39	229.69	1.67	down	2.84e-09
IRF7	301.91	505.31	1.67	down	2.89e-09
IFI27	868.46	1448.33	1.67	down	3.1e-09
ST8SIA4	258.28	427.11	1.67	down	1.13e-08
PRC1	486.52	810.48	1.67	down	2.3e-08
HLA-H	341.25	573.06	1.67	down	2.73e-08
CHIT1	137.94	229.12	1.67	down	9.31e-08
IGFBP7	6071.36	10047.3	1.67	down	2.76e-07
TRIB2	2844.06	4731.81	1.67	down	4.4e-07
STAC2	386.98	647.35	1.67	down	6.09e-07
HLA-DMB	696.83	1160.28	1.67	down	6.87e-07
NT5E	1166.47	1933.84	1.67	down	2.32e-06
NCAPH	130.65	216.95	1.67	down	1.61e-05
CYGB	128.22	212.92	1.67	down	3.58e-05
HMCN2	143.92	86.23	1.67	up	3.92e-05
PGM5	282.02	469.14	1.67	down	0.000181
BAIAP3	1982.3	3310.28	1.67	down	0.000241
CECR2	1055.74	637.06	1.66	up	6.99e-20
BCL7A	2006.12	1211.64	1.66	up	1.11e-18
NDRG2	51172.8	30773.7	1.66	up	1.57e-18
ADCY2	5816.87	3514.67	1.66	up	1.63e-16
RNF39	119.66	72.03	1.66	up	3.12e-15
SNX22	3029.51	1824.37	1.66	up	9.91e-12
KCND2	2129.25	1282.84	1.66	up	3.85e-11
KCNK12	226.43	136.26	1.66	up	4.92e-09
SSPO	419.8	252.48	1.66	up	5.66e-09
CBLB	777.5	471.68	1.65	up	1.64e-19
DLG5	3166.62	1923.04	1.65	up	4.52e-19
REC8	1480.62	897.63	1.65	up	9.49e-17
VPS13D	5375.54	3252.35	1.65	up	1.51e-16
ATP6V1G2	3392.17	2055.99	1.65	up	8.5e-16
FOXO6	197.56	119.42	1.65	up	4.02e-14
PLPPR3	286.39	173.53	1.65	up	2.1e-13
SCRT2	169.7	103.03	1.65	up	1.59e-08
SEMA4G	467.13	284.42	1.64	up	1.9e-25
HS2ST1	1241.37	2047.96	1.64	down	2.2e-21
NAAA	209.3	340.49	1.64	down	1.22e-20
EPOP	517.59	315.41	1.64	up	8.89e-20
UGCG	624.98	1018.03	1.64	down	1.01e-17
PMEPA1	1412.99	2325.97	1.64	down	2.43e-17
KIF16B	237.69	391.7	1.64	down	3.28e-17
C14orf132	7752.43	4734.7	1.64	up	7.73e-17
ASXL3	438.18	267.93	1.64	up	8.34e-17
CMTM5	1773.79	1082.81	1.64	up	3.43e-16
ISYNA1	442.73	731.15	1.64	down	3.75e-16
ABCA17P	115.75	70.68	1.64	up	6.63e-16
GABBR1	16587.4	10123.7	1.64	up	1.1e-15
TTC38	383.23	627.81	1.64	down	2.12e-15
BCAN	107375	65324.6	1.64	up	2.35e-15
PASK	187.75	307.19	1.64	down	1.75e-14
SLC26A2	359.84	590.98	1.64	down	2.02e-13
STK17A	881.44	1447.54	1.64	down	5.85e-13
LGALS3BP	5240.09	8601.26	1.64	down	1.23e-12
INTU	355.55	585.91	1.64	down	1.46e-12
RASSF5	218.08	359.37	1.64	down	5.65e-12
SEMA6D	1291.94	2110.29	1.64	down	8.6e-12
IL13RA1	1357.34	2224.04	1.64	down	2.55e-11
COTL1	3719.12	6138.36	1.64	down	2.73e-11
ENG	1383.84	2260.8	1.64	down	2.76e-11
ABI3BP	1108.86	678	1.64	up	4.36e-11
RHPN2	620.63	1025.11	1.64	down	7.29e-11
CARMIL1	513.05	846.51	1.64	down	9.91e-11
CD276	1208.6	1995.29	1.64	down	2.06e-10
AGAP9	131.11	79.89	1.64	up	2.99e-10
THBS2	1950.58	3208.56	1.64	down	4.02e-10
LHFPL6	1686.22	2742.78	1.64	down	4.24e-10
ZNF518B	374.9	617.68	1.64	down	8.81e-10
BRCA1	274.46	448.97	1.64	down	1.24e-09
DPY19L2P2	147.72	242.56	1.64	down	3.76e-09
FOXC1	195.51	322.47	1.64	down	4.61e-09
FXYD5	465.79	757.91	1.64	down	1.2e-08
YAP1	1034.32	1699.28	1.64	down	1.24e-08
APOL6	751.25	1236.93	1.64	down	2.94e-08
IRF1	413.17	675.17	1.64	down	3.2e-08
C4orf19	92.04	150.2	1.64	down	1.46e-07
TIMP4	3014.9	1836.25	1.64	up	1.61e-07
HLA-F	548.04	902.18	1.64	down	1.94e-07
RAD51AP1	108.79	178.78	1.64	down	2.08e-07
HLA-C	10352.7	16997.1	1.64	down	3.26e-07
GPRC5C	333.9	549.48	1.64	down	3.55e-07
GPRIN3	260.52	426	1.64	down	5.31e-07
FCGR2A	507.56	838.21	1.64	down	8.59e-07
ITGAL	211.82	346.59	1.64	down	1.05e-06
TLR2	379.83	621.8	1.64	down	1.12e-05
CD44	5529.14	9128.56	1.64	down	1.18e-05
KIAA1324	171.33	282.03	1.64	down	2.77e-05
HS6ST3	338.27	558.15	1.64	down	0.000278
AJUBA	153.71	253.62	1.64	down	0.00161
PEA15	68293.4	42014.4	1.63	up	9.56e-28
IPMK	447.81	274.15	1.63	up	5.37e-27
EIF3L	5390.23	3308.08	1.63	up	3.23e-24
RNF150	1083.68	666.86	1.63	up	1.34e-18
SERINC5	5399.77	3313.11	1.63	up	1.05e-17
RTN1	10861.8	6665.59	1.63	up	4.26e-16
NKD1	1850.31	1138.52	1.63	up	6.96e-16
MIR4697HG	2452.13	1501.31	1.63	up	4.69e-15
ZNF681	355.55	218.79	1.63	up	8.51e-15
JPH4	3788.8	2323.9	1.63	up	1.81e-14
LINC01089	618.15	378.96	1.63	up	8.69e-14
PRR36	1585.44	969.91	1.63	up	1.2e-13
NSG2	6348.09	3896.03	1.63	up	1.3e-10
KCNH8	432.72	265.74	1.63	up	5.54e-10
LOC100505635	337.45	207.03	1.63	up	3.62e-06
MBIP	860.9	530.04	1.62	up	8.2e-29
EPB41L4A-AS1	973.37	602.42	1.62	up	2.38e-22
SGMS1-AS1	157.33	97.3	1.62	up	1.82e-21
PPM1L	2770.15	1714.01	1.62	up	6.9e-21
ZC4H2	762.77	470.09	1.62	up	8.72e-21
CASP9	1097.49	678.58	1.62	up	1.6e-19
EBF4	1907.09	1173.98	1.62	up	3.52e-18
OSGIN2	2512.96	1548.27	1.62	up	6.68e-18
KLHL25	1889.61	1169.93	1.62	up	6.88e-18
CBLN1	252.19	156.06	1.62	up	3.59e-16
FSD1	1117.17	691.19	1.62	up	4.5e-16
YPEL4	588.93	363.36	1.62	up	1.83e-13
LINC00643	427.66	263.21	1.62	up	2.6e-08
ZFPM2	679.51	420.62	1.62	up	0.00197
ABHD6	1469.37	914.11	1.61	up	1.75e-27
RPS24	18038.6	11237	1.61	up	9.62e-26
GPR173	1858.41	1156.16	1.61	up	4.18e-25
LRRC1	745.04	461.74	1.61	up	3.62e-23
MAPT	16109	10032.3	1.61	up	1.06e-21
FAM3C	991.9	1612.17	1.61	down	2.79e-21
EPDR1	1078.19	1736.09	1.61	down	3.27e-21
TCEAL2	2990.76	1855.01	1.61	up	8e-21
CAST	1527.09	2478.38	1.61	down	3.67e-20
KDELR1	1913.66	3082.48	1.61	down	1.82e-19
RPA3	282.15	452.54	1.61	down	2.11e-19
HEXB	919.56	1489.43	1.61	down	5.4e-19
KDELR2	2599.79	4174.27	1.61	down	1.17e-18
RGMB	1541.11	957.2	1.61	up	1.26e-18
TBC1D10A	915.03	569.21	1.61	up	1.87e-18
PKD2	644.22	1038.76	1.61	down	3.05e-18
NMRAL1	642.41	1034.15	1.61	down	3.66e-18
TUB	4321.08	2682.34	1.61	up	5.96e-18
DICER1-AS1	354.65	219.81	1.61	up	1.23e-17
RADIL	199.69	321.77	1.61	down	1.31e-17
MXRA7	1449.05	2335.15	1.61	down	4.42e-17
COBLL1	407.4	659.73	1.61	down	2.73e-16
WIPI1	233.66	375.16	1.61	down	2.98e-16
SNHG11	246.59	398.32	1.61	down	4.76e-16
PPP1R15A	728.2	1170.57	1.61	down	2.03e-15
ERRFI1	546.09	886.53	1.61	down	3.19e-15
HEBP1	457.05	734.13	1.61	down	3.38e-15
SLITRK5	1084.67	672.13	1.61	up	4.25e-15
NECTIN2	846.23	1365.78	1.61	down	4.37e-15
EFNB1	483.38	778.38	1.61	down	4.53e-15
KIAA1755	1727.16	1071.42	1.61	up	4.98e-15
MEX3B	338.39	209.66	1.61	up	6.98e-15
SLC27A1	1415.97	2283.6	1.61	down	8.97e-15
PRR7	131.97	213.65	1.61	down	3.16e-14
LAP3	2256.54	3642.74	1.61	down	6.53e-14
GUSB	809.43	1308.95	1.61	down	1.72e-13
NBEAL2	294.88	472.1	1.61	down	3.82e-13
TRIM56	1360.04	2203.96	1.61	down	9.46e-13
GNG11	397.54	641.72	1.61	down	1.01e-12
PQLC3	177.11	283.75	1.61	down	3e-12
LINC00654	134.66	218.07	1.61	down	3.11e-12
TMEM140	368.9	592.04	1.61	down	4.43e-12
NIPSNAP2	2441.26	3940.02	1.61	down	5.21e-12
NCEH1	467.64	750.35	1.61	down	6.69e-12
PBX3	539.43	871.06	1.61	down	1e-11
HERC6	564.02	907.08	1.61	down	4.08e-11
TM4SF1	475.19	764.78	1.61	down	8.25e-11
GPR179	128.7	80.03	1.61	up	1.39e-10
MTMR11	291.24	470.79	1.61	down	4.59e-10
UBASH3B	205.77	331.37	1.61	down	4.77e-10
LPAR6	423.43	683.97	1.61	down	6.72e-10
MXRA8	637.88	1034.02	1.61	down	1.15e-09
GATM	4548.37	7368.95	1.61	down	4.89e-09
GGT5	902.49	1466.98	1.61	down	2.73e-08
ADGRL4	309.81	497.21	1.61	down	3.86e-08
NPEPL1	341.37	552.19	1.61	down	4.95e-08
PLLP	1305.14	2109.58	1.61	down	3.31e-07
BCAR3	439.08	703.69	1.61	down	3.9e-07
SNTA1	2102.59	3398.12	1.61	down	2.98e-06
PLXDC1	387.69	628.63	1.61	down	3.02e-06
NES	14388.4	23289.6	1.61	down	3.7e-06
ALS2CL	93.35	150.16	1.61	down	4.76e-06
LILRA2	133.86	216.31	1.61	down	9.75e-06
NLRC5	494.63	794.51	1.61	down	1.23e-05
IL18	232.65	376.62	1.61	down	1.6e-05
L1CAM	2858.43	1780.13	1.61	up	1.65e-05
TCEAL6	201.37	323.02	1.61	down	0.000282
LOXL2	370.94	601.87	1.61	down	0.000528
CERKL	107.3	173.8	1.61	down	0.00106
KIZ	1651.1	1032.31	1.6	up	3.62e-24
TRAPPC5	178.11	111.64	1.6	up	9.41e-20
PABPC1	17712.5	11094.9	1.6	up	2.57e-19
GAS5	2709.01	1693.27	1.6	up	2.97e-19
PLCB1	2561.49	1596.82	1.6	up	5.56e-18
HEY1	5751.38	3593.07	1.6	up	3.84e-17
SH3GL2	2679.3	1678.21	1.6	up	1.59e-16
RAB33A	543.62	340.17	1.6	up	6.96e-15
ASIC1	4874.2	3052.61	1.6	up	2.87e-13
FGFBP3	862.3	537.92	1.6	up	2.45e-10
CPS1	569.2	355.45	1.6	up	1.02e-06
TAF3	649.06	409.32	1.59	up	6.1e-33
RPL3	47928.6	30182	1.59	up	7.78e-27
KAT6B	1933.62	1218.66	1.59	up	9.91e-25
ZNF248	762.84	479.24	1.59	up	6.53e-23
TFAP4	436.36	275.11	1.59	up	8.75e-23
CPEB2	740.69	1181.16	1.59	down	5.42e-21
SFXN2	232.67	146.09	1.59	up	7.51e-20
SLC16A9	1513.25	951.76	1.59	up	2.39e-19
ACTN4	4892.01	7716.4	1.59	down	4.49e-19
GNS	2442.73	3885.68	1.59	down	4.6e-19
HEBP2	380.04	598.75	1.59	down	2.86e-18
NIPSNAP3A	355.25	566.76	1.59	down	2.54e-17
CAMK2D	2254.93	3570.09	1.59	down	3.42e-17
NTN4	833.35	523.69	1.59	up	1.01e-16
ERMAP	388.64	619.27	1.59	down	2.22e-16
ZWILCH	189.07	300.9	1.59	down	1.24e-14
DDB2	398.77	635.28	1.59	down	3.11e-14
MPV17L	339.95	543.72	1.59	down	6.14e-14
PROSER3	186.28	294.81	1.59	down	1.1e-13
CHRNA4	692.51	436.48	1.59	up	1.18e-13
SERTAD3	225.55	359	1.59	down	1.53e-13
NAALADL2	101.5	161.97	1.59	down	2.3e-13
GPR158	1944.17	1219.71	1.59	up	3.73e-13
ATP2B1	1881.29	2982.66	1.59	down	5.59e-13
HES6	9084.84	5711.13	1.59	up	9.56e-13
PLOD3	1491.49	2367.24	1.59	down	2.18e-12
GALNT14	152.94	95.93	1.59	up	2.65e-11
FBLL1	521.81	328.78	1.59	up	4.27e-11
ITPKC	534.26	842.45	1.59	down	5.2e-11
OTOGL	115.63	72.68	1.59	up	1.2e-10
NIPAL3	1476.35	2342.79	1.59	down	1.48e-10
MYCBP	149.09	236.58	1.59	down	1.78e-10
GLB1L	191.66	303.03	1.59	down	3.78e-10
COBL	2224.16	3515.11	1.59	down	3.87e-10
ATF5	499.3	789.88	1.59	down	9.18e-10
UBE2S	361.21	569.06	1.59	down	3.72e-09
KIAA1211L	380.62	608.57	1.59	down	8.44e-09
TGIF2	351.81	556.48	1.59	down	1.13e-08
PARP14	1240.87	1968.09	1.59	down	1.27e-08
HAPLN3	114.73	182.88	1.59	down	1.62e-07
HLA-A	11121.5	17750.4	1.59	down	1.88e-07
SBNO2	655.29	1037.3	1.59	down	1.99e-07
PLK2	514.44	819.87	1.59	down	2.14e-07
PLA2G4A	184.02	290.62	1.59	down	4.21e-07
DCHS1	1339.37	2133.34	1.59	down	4.74e-07
ALOX5	303.63	478.68	1.59	down	1.09e-06
LRRC32	195.5	310.73	1.59	down	1.38e-06
WSCD1	3969.94	6300.38	1.59	down	1.61e-06
GINS1	223.57	352.44	1.59	down	1.72e-06
PRR5	183.76	290.26	1.59	down	5.59e-06
PRSS23	592.41	938.74	1.59	down	6.29e-06
IGSF3	996.28	1576.15	1.59	down	9.06e-06
CCDC74A	149.84	237.97	1.59	down	2.4e-05
EFNA5	129.04	203.4	1.59	down	3.43e-05
KIRREL3	367.04	580.36	1.59	down	6.48e-05
LOC284454	95.32	151.44	1.59	down	6.72e-05
SERINC2	112.99	178.74	1.59	down	9.67e-05
TFEC	123	196.43	1.59	down	0.000143
KIF15	204.64	323.79	1.59	down	0.000157
NXPH4	91.07	144.35	1.59	down	0.00157
UNC5D	200.26	317.38	1.59	down	0.00468
DLEC1	150.77	240.73	1.59	down	0.00735
MXI1	3888.37	2462.69	1.58	up	1.01e-27
RPL4	35802	22590.5	1.58	up	1.03e-24
IMPDH2	4653.28	2936.54	1.58	up	2.29e-23
CCDC120	451.72	285.39	1.58	up	4.09e-20
RUNX1T1	429.43	271.33	1.58	up	3.18e-16
ZNF571-AS1	217.23	137.39	1.58	up	2.74e-15
CADM2	6434.92	4080.83	1.58	up	5.55e-15
SLC26A1	138.58	87.55	1.58	up	2.47e-14
NUDT11	1286.78	812.06	1.58	up	3.37e-14
COL7A1	626.27	396.94	1.58	up	3.05e-08
GOLGA8A	1248.73	792.38	1.58	up	1.21e-07
TNNT1	112.84	71.21	1.58	up	3.24e-05
CCL4	664.38	419.33	1.58	up	0.00296
FRA10AC1	975.76	622.24	1.57	up	3.4e-28
BID	2193.38	1399.8	1.57	up	2.17e-25
ARMCX4	1115.37	710.5	1.57	up	3.96e-23
RPARP-AS1	323.71	205.95	1.57	up	1.34e-20
DNM3	2594.45	1652.44	1.57	up	1.92e-18
DGCR9	190.35	121.5	1.57	up	1.7e-17
BMP4	207.41	131.91	1.57	up	2.98e-17
LOC101928307	587.19	373.25	1.57	up	1.19e-12
FNDC10	447.86	284.77	1.57	up	9.12e-12
GABRA3	1028.89	657.36	1.57	up	1.44e-11
SEZ6L	11193.9	7150.61	1.57	up	7.7e-10
CBS	195.68	124.28	1.57	up	1.82e-07
VWC2L	170.23	108.58	1.57	up	3.76e-05
ABI1	3264.94	2090.64	1.56	up	2.36e-29
EPC1	1334.26	856.12	1.56	up	4.17e-29
YIPF1	412.92	642.62	1.56	down	3.07e-28
ARL3	2352.74	1509.05	1.56	up	7.84e-26
CCSER2	3200.99	2047.32	1.56	up	1.25e-25
RPL7	12459.5	7980.79	1.56	up	2.34e-23
RPS3	19030.5	12193.4	1.56	up	1.28e-22
TMEM248	3010	4675.76	1.56	down	1.47e-22
EOGT	203.94	317.15	1.56	down	8.49e-22
NUCB1	4288.39	6724.68	1.56	down	2.24e-21
POLR2L	989.38	1538.16	1.56	down	5.61e-21
GAS8	437.2	688.3	1.56	down	2.05e-20
CORO2B	2716.95	4222.43	1.56	down	6.96e-20
GPI	5417.76	8483.94	1.56	down	2.42e-18
SLF1	165.23	258.06	1.56	down	6.02e-18
ALDH2	8978.66	5745.76	1.56	up	3.09e-17
CHD7	3676.73	2355.16	1.56	up	3.74e-17
SETD9	88.88	139.17	1.56	down	7.82e-17
TTC39B	207.72	326.28	1.56	down	1.63e-15
STX3	224.7	348.38	1.56	down	1.05e-13
DSN1	251.53	394.21	1.56	down	1.26e-13
FUCA1	380.82	596.59	1.56	down	1.55e-13
C9orf3	331.87	521.89	1.56	down	2.44e-13
CNPY4	528.37	821.75	1.56	down	2.63e-13
CYSTM1	708.51	1115.25	1.56	down	4.37e-13
CUX2	610.42	391.24	1.56	up	5.48e-13
FUT9	2010.6	1288.73	1.56	up	9.26e-13
CLCN2	345.28	541.24	1.56	down	3.77e-12
SYDE1	450.17	703.46	1.56	down	1.11e-10
TNFAIP8L1	306.19	476.14	1.56	down	1.75e-10
STAT6	631.21	988.12	1.56	down	2.39e-10
WDR34	965.87	1517.24	1.56	down	8.67e-10
CTNNA3	680	435.67	1.56	up	1.18e-09
TRIP10	411.82	642.43	1.56	down	1.46e-09
NFATC1	276.85	429.85	1.56	down	8.28e-09
QPRT	561.63	870.9	1.56	down	1.25e-08
TRIM38	196.82	309.21	1.56	down	1.39e-08
FANCA	151.53	235.54	1.56	down	6.8e-08
CPED1	114.94	179.69	1.56	down	7.42e-08
FGR	200.97	315.26	1.56	down	8.03e-08
GPR4	147.33	229.15	1.56	down	2.07e-07
FTL	30709	47668.4	1.56	down	7.58e-07
CD34	719.21	1119.2	1.56	down	1.21e-06
SLC7A11	1770.89	2769.84	1.56	down	2.94e-05
MREG	315.69	496.76	1.56	down	4.76e-05
ITGAX	693.07	1079.79	1.56	down	5.54e-05
LAIR1	595.74	925.18	1.56	down	6.12e-05
AURKB	107.33	168.16	1.56	down	6.21e-05
RPGR	278.99	438.38	1.56	down	7.36e-05
FZD5	141.24	219.38	1.56	down	9.36e-05
CPM	731.13	1142.31	1.56	down	0.000136
VANGL1	230.62	361.11	1.56	down	0.000142
HENMT1	94.91	148.97	1.56	down	0.000149
ROBO2	783.45	1217.2	1.56	down	0.000355
CCL2	587.1	913.39	1.56	down	0.000422
GPR183	138.38	215.87	1.56	down	0.000541
CCL3L1	384.93	247.38	1.56	up	0.000674
KCNJ5	206.94	323.6	1.56	down	0.00122
FLT4	237.01	368.07	1.56	down	0.00141
CCDC184	417.59	654.15	1.56	down	0.00143
EMX2	290.4	450.36	1.56	down	0.0021
SDK1	268.58	418.45	1.56	down	0.0022
CNIH3	388.29	604.97	1.56	down	0.00305
CH25H	475.3	304.58	1.56	up	0.00347
C9orf116	127.82	199.02	1.56	down	0.00445
DCHS2	196.97	306.23	1.56	down	0.0067
HMOX1	1039.21	1625.5	1.56	down	0.00785
LRRC75A-AS1	6882.49	4448.56	1.55	up	7.33e-22
MAPK8	1449.54	936	1.55	up	2.19e-21
GPSM1	3162.79	2034.29	1.55	up	4.64e-21
GLRA3	371.94	239.79	1.55	up	4.2e-19
NALCN	1614.06	1043.62	1.55	up	6.94e-16
FLRT1	906.92	584.89	1.55	up	1.97e-15
STON1	901.72	581.35	1.55	up	8.83e-14
RPS6KA6	224.83	145.06	1.55	up	1.67e-13
OLMALINC	642.26	415.62	1.55	up	1.84e-12
MAST1	1501.4	965.57	1.55	up	3.34e-12
DDX25	685.14	442.03	1.55	up	4.04e-11
DPP10	1111.84	716.9	1.55	up	2.01e-10
CRLF1	1270.79	820.19	1.55	up	4.52e-09
RNF207	109.22	70.47	1.55	up	3.69e-07
MTPAP	708.41	461.5	1.54	up	4.25e-30
ZMYND11	4927.85	3210.17	1.54	up	2.01e-27
EIF3E	5530.63	3601.65	1.54	up	1.01e-22
CD27-AS1	1234.26	799.42	1.54	up	2.56e-22
ASL	279.94	431.14	1.54	down	4.38e-21
FAM208B	1755.01	1136.77	1.54	up	4.4e-21
RFTN2	3584.52	2325.45	1.54	up	7.57e-21
IFT22	662.59	1026.35	1.54	down	3.23e-19
MCMDC2	129	83.97	1.54	up	5.26e-19
RAB33B	212.35	324.83	1.54	down	5.63e-19
GSTK1	1689.11	2585.01	1.54	down	1.17e-18
CHPF2	961.71	1482.95	1.54	down	1.9e-18
TMCC1-AS1	228.82	148.97	1.54	up	5.86e-18
ADAM22	4182.87	2716.58	1.54	up	1.38e-17
WNT3	434.69	282.77	1.54	up	5.09e-17
SYT6	655.58	426.45	1.54	up	8.53e-17
REPS2	1531.62	992.3	1.54	up	1.75e-16
BCR	6896.75	4492.22	1.54	up	2.36e-16
SLC41A2	272.37	418.86	1.54	down	5.38e-16
TMEM209	592.93	913.94	1.54	down	8.2e-16
CD164	2428.81	3755.99	1.54	down	9.4e-16
DNAAF5	720.84	1103.13	1.54	down	1.84e-15
PLXND1	1985.19	3061.93	1.54	down	4.95e-15
CARMIL3	616.28	401.16	1.54	up	1.81e-14
KPNA2	1208.3	1846.36	1.54	down	2.27e-14
RAC3	764.97	498.06	1.54	up	2.8e-14
PRKX	1646.51	1066.26	1.54	up	8.91e-14
FGFR1	2073.58	3193	1.54	down	9.75e-14
FRAT1	347.79	226.46	1.54	up	3.58e-13
ADAMTS1	528.3	814.75	1.54	down	1.96e-12
SYN3	220.7	143.58	1.54	up	5.65e-12
RIOX2	418.25	645.83	1.54	down	9.42e-12
MRPS17	307.1	469.41	1.54	down	2.87e-11
IL17D	2632.79	1714.5	1.54	up	3.05e-11
PALLD	2211.3	3394.23	1.54	down	3.33e-11
SHANK2	1007.76	654.82	1.54	up	4.16e-11
PTPRT	1863.84	1209.75	1.54	up	7.94e-11
SINHCAF	579.1	377.03	1.54	up	8.31e-11
PECAM1	1316.18	2021.65	1.54	down	1.44e-10
P2RX6	399.42	259.79	1.54	up	1.63e-10
DKK3	6887.54	10671.6	1.54	down	2.19e-10
CCDC102A	127.34	196.98	1.54	down	2.98e-10
SNTG1	462.41	299.71	1.54	up	3.09e-10
TMEM54	717.88	1100.65	1.54	down	3.16e-10
TRIM59	91.82	141.03	1.54	down	1.74e-09
DDX60	425.37	653.77	1.54	down	1.79e-09
SERPINB8	197.08	302.92	1.54	down	2.65e-09
TRAF1	288.74	442.42	1.54	down	3.21e-09
LYN	614.98	953.4	1.54	down	3.88e-09
DTX3L	817.55	1257.55	1.54	down	4.08e-09
LHFPL2	1117.32	1707.97	1.54	down	1.07e-08
HHAT	136.65	209.6	1.54	down	2.06e-08
FAM43A	137.14	211.44	1.54	down	2.75e-08
TGFB3	582.36	895.85	1.54	down	3.29e-08
TM4SF18	211.77	326.64	1.54	down	5.19e-08
CLU	173950	266530	1.54	down	7.81e-08
PLB1	125.14	192.36	1.54	down	9.41e-08
INPP5D	1042.29	1593.59	1.54	down	9.49e-08
CYBRD1	1830.11	2803.91	1.54	down	9.58e-08
TIMELESS	564.99	874.09	1.54	down	1.28e-07
FCGR3A	1368.21	2114.3	1.54	down	1.59e-07
NRP1	803.73	1231.08	1.54	down	2.08e-07
GAB3	142.78	218.43	1.54	down	3.15e-07
GALNT6	162.3	250.98	1.54	down	8.46e-07
HK2	719.78	1113.72	1.54	down	1.33e-06
ITPR3	226.73	349.92	1.54	down	5e-06
CTSS	850.92	1314.22	1.54	down	2.57e-05
PTCHD1	264.96	408.59	1.54	down	3.05e-05
SNED1	300.44	459.04	1.54	down	3.23e-05
DOK3	187.39	286.17	1.54	down	4.01e-05
SVEP1	151.11	233.42	1.54	down	4.94e-05
CRISPLD2	377.3	582.68	1.54	down	0.000118
KNL1	141.15	218.41	1.54	down	0.000149
KLHL6	161.67	247.91	1.54	down	0.000358
COL4A6	120.31	186.42	1.54	down	0.000603
SIGLEC14	109.08	167.13	1.54	down	0.000672
ITGA11	111.59	170.48	1.54	down	0.000718
RGS1	1369.58	2118.77	1.54	down	0.000816
NR4A2	180.74	280.03	1.54	down	0.00496
RPL30	12987.6	8479.23	1.53	up	6.1e-22
TSHR	323.6	211.32	1.53	up	1.04e-19
CLTCL1	441.15	287.43	1.53	up	3.8e-19
GRID1	1684.24	1102.34	1.53	up	6.17e-18
LINC00863	136.66	89.47	1.53	up	1.01e-16
MCF2L2	665.04	433.84	1.53	up	6.05e-16
PHLDA1	10193.4	6659.73	1.53	up	3.32e-14
FRMD5	2077.17	1354.45	1.53	up	6.75e-14
NTRK2	55354.3	36137.1	1.53	up	4.13e-13
KIAA0895L	1825.62	1193.15	1.53	up	4.9e-13
LOC100129129	142.5	92.87	1.53	up	1.71e-10
COL11A2	588.02	383.91	1.53	up	2.52e-10
SCD	41168.8	26912.1	1.53	up	3e-10
NUMA1	10034.5	6617.26	1.52	up	7.84e-29
ZNF34	369.33	243.62	1.52	up	6.38e-27
ANKRD16	312.01	204.69	1.52	up	1.79e-25
PSEN2	422.61	635.86	1.52	down	2.53e-24
LRCH2	607.82	398.75	1.52	up	3.45e-24
THRA	15117.4	9928.52	1.52	up	8.08e-24
CSNK1E	7710.31	5062.87	1.52	up	8.77e-24
DHTKD1	2024.2	1331.38	1.52	up	9.44e-24
ZNF22	1207.03	794.3	1.52	up	1.07e-23
ATAT1	2941.57	1930.62	1.52	up	4.71e-23
ALDH5A1	4143.7	2722.43	1.52	up	4.48e-21
DANCR	1588.1	1045.79	1.52	up	1.75e-20
JMJD1C	2777.53	1828	1.52	up	2.3e-19
TBKBP1	1417.26	934.77	1.52	up	5.84e-19
MYH9	6428.41	9796	1.52	down	2.06e-18
C8orf31	129.6	85.26	1.52	up	2.31e-17
MBOAT7	1540.7	2318.75	1.52	down	5.63e-17
LINC01561	187.66	123.22	1.52	up	2.23e-15
ATP1A1	9124.77	13827.8	1.52	down	3.2e-15
FGGY	153.23	232.92	1.52	down	5.93e-15
STK40	1128.52	1715.7	1.52	down	4.84e-14
CCDC34	236.11	355.91	1.52	down	5.01e-14
ZSCAN5A	106.32	161.31	1.52	down	1.41e-13
HCN3	427.36	281.47	1.52	up	2.72e-13
NDE1	578.89	871.33	1.52	down	3.51e-13
CENPL	117.65	178.72	1.52	down	1.04e-12
ZNF347	295.44	444.79	1.52	down	1.43e-12
GNG4	2447.66	1613.22	1.52	up	1.6e-12
TUBB4B	3943.59	5979.31	1.52	down	4.12e-12
CGREF1	783.04	515.55	1.52	up	4.48e-12
ALG6	241.58	363.82	1.52	down	1.06e-11
ASIC3	361.58	238.27	1.52	up	1.25e-11
NRG3	680.49	447.51	1.52	up	1.37e-11
BTN2A2	270.38	410.02	1.52	down	1.75e-11
PLA2G16	1791.44	2707.91	1.52	down	2.5e-11
TRIM21	247.72	374.56	1.52	down	2.81e-11
TMEM121	333.5	220.02	1.52	up	9.31e-11
WARS	2127.97	3216.38	1.52	down	1.37e-10
ITM2C	24796.3	37424.4	1.52	down	1.55e-10
UBE2T	149.89	228.19	1.52	down	5.41e-10
JUP	562.48	851.31	1.52	down	6.1e-10
ADCYAP1R1	25065	16517.8	1.52	up	7.32e-10
PRDM1	157.04	237.25	1.52	down	8.26e-10
GAL3ST4	769.55	1167.66	1.52	down	8.82e-10
NPC2	2171.18	3273.52	1.52	down	1.74e-09
NEMP1	530.41	804.23	1.52	down	2.7e-09
GAP43	5236.94	7884.03	1.52	down	2.92e-09
STAT5A	424.11	642.6	1.52	down	2.97e-09
NRSN1	1293.85	851.41	1.52	up	4.16e-09
RASSF7	92.35	140.92	1.52	down	4.92e-09
NUP210	831.15	1262.6	1.52	down	6.41e-09
GATA2	247.86	163.09	1.52	up	7.86e-09
SLC38A3	1451.44	2211.87	1.52	down	1e-08
ARHGAP25	259.58	396.06	1.52	down	5.65e-08
CHEK1	230.58	348.13	1.52	down	5.97e-08
MCM8	212.61	320.11	1.52	down	1.06e-07
FILIP1L	371.97	560.09	1.52	down	1.24e-07
HMGB2	1438.08	2186.74	1.52	down	3.11e-07
KCNC4	321.04	483.47	1.52	down	3.12e-07
HAMP	123.77	186.36	1.52	down	3.42e-07
JAK3	151.26	227.88	1.52	down	6.32e-07
TMEM179	1132.35	744.75	1.52	up	6.68e-07
GLIPR1	398.05	599.21	1.52	down	8.51e-07
LPCAT2	525.13	797.62	1.52	down	1.07e-06
SLA	640.96	970.52	1.52	down	1.54e-06
GAS7	4582.96	6984.74	1.52	down	1.64e-06
PCDHA1	123.23	81.14	1.52	up	4.92e-06
KNTC1	313.69	471.76	1.52	down	5.03e-06
KCNIP1	1210.62	1841.1	1.52	down	6.33e-06
NFATC2	300.93	457.7	1.52	down	1.46e-05
LRRC25	126.21	191.87	1.52	down	1.74e-05
RUNX2	109.51	165.54	1.52	down	2.45e-05
NPHP1	189.97	286.67	1.52	down	2.49e-05
MCTP1	220.4	336.2	1.52	down	2.65e-05
APLN	1450.45	2194.71	1.52	down	4.35e-05
MS4A6A	661.29	998.74	1.52	down	4.97e-05
ARRDC4	1232.57	1857.33	1.52	down	6.27e-05
ENC1	4435.74	6671.91	1.52	down	0.000271
ZBTB16	946.24	623.51	1.52	up	0.000277
PRIMA1	349.49	527.45	1.52	down	0.000519
DSP	168.94	257.04	1.52	down	0.000572
KIF6	377.16	248.19	1.52	up	0.000615
KIFC1	269.09	409.47	1.52	down	0.000646
SMIM5	96.11	145.51	1.52	down	0.000775
MICAL2	740.86	1126.16	1.52	down	0.00081
TREM2	1121.47	1702.73	1.52	down	0.00104
LMNB1	644.27	979.71	1.52	down	0.00156
SLFN11	363.74	551.78	1.52	down	0.00284
S100A9	175.38	265.86	1.52	down	0.00322
CTXND1	757.51	1150.68	1.52	down	0.00404
FBN1	599.08	905.14	1.52	down	0.00693
CDO1	1343.21	2037.91	1.52	down	0.00899
RPS25	10803.2	7167.18	1.51	up	2.82e-23
RBPJ	4567.97	3017.42	1.51	up	7.04e-21
MAGEH1	2462.5	1626.28	1.51	up	1.04e-20
FBXW4	2137.02	1413.36	1.51	up	2.99e-20
ANKRD26	439.73	291.79	1.51	up	5.71e-20
PCTP	504.39	334.7	1.51	up	5.26e-19
ZHX2	2959.3	1963.12	1.51	up	1.34e-18
OTUD1	672.67	445.99	1.51	up	2.24e-18
GSE1	2414.24	1595.76	1.51	up	4.91e-17
TMEM121B	711.9	471.69	1.51	up	4.52e-14
MB21D2	407.01	268.79	1.51	up	1.05e-13
PDGFRA	8823.21	5857.26	1.51	up	1.47e-13
ZC3H12B	324.03	214.96	1.51	up	1.77e-12
HES5	359.59	237.97	1.51	up	4.86e-12
ALDH1L2	712.34	472.08	1.51	up	1.02e-11
SEMA6B	2230.97	1472.91	1.51	up	1.05e-11
ENHO	4496.69	2975.25	1.51	up	2.1e-10
VCAN	13365.6	8867.15	1.51	up	3.88e-10
COL20A1	2994.28	1987.37	1.51	up	1.63e-08
CCL3	726.05	481.49	1.51	up	0.000207
ASCC1	1369.06	911.97	1.5	up	3.04e-29
PDSS1	180.04	119.89	1.5	up	2.26e-25
RPL7A	20973.4	13940.9	1.5	up	4.65e-21
[truncated: 388 more rows]
